# Supplementary material for: MALDI Mass Spectrometry Imaging—Prognostic Pathways and Metabolites for Renal Cell Carcinomas
Source: Cancers (Basel). 2022 Mar 30;14(7):1763. doi: 10.3390/cancers14071763 (PMC8996951; doi:10.3390/cancers14071763)
Supplement: Supplementary file 1 [file cancers-14-01763-s001.zip]

Archive with 2 entries (2 files):
- cancers-1622671 supplementary material publish.pdf
- cancers-1622671 Supplementary Table.xlsx
