# Supplementary material for: MALDI Mass Spectrometry Imaging—Prognostic Pathways and Metabolites for Renal Cell Carcinomas
Source: Cancers (Basel). 2022 Mar 30;14(7):1763. doi: 10.3390/cancers14071763 (PMC8996951; doi:10.3390/cancers14071763)
Supplement: Supplementary file 1 [file cancers-14-01763-s001.zip › cancers-1622671 Supplementary Table.xlsx]

## Sheet: Peak intensity
Table S4: MS peak intensity of the prognosis metabolites. Sample name, subtype, m/z, and peak intensity are listed in the table.
Sample No.	Subtype	m/z 152.0022	m/z 176.9359	m/z 211.0015	m/z 214.0485	m/z 283.264	m/z 290.9674	m/z 292.8792	m/z 300.0487	m/z 304.034	m/z 305.0179	m/z 310.0714	m/z 323.029	m/z 328.0452	m/z 344.0399	m/z 362.0509	m/z 384.9842	m/z 423.9937	m/z 425.0257	m/z 437.2672	m/z 442.0174	m/z 448.0037	m/z 506.326	m/z 834.5782	m/z 862.6102
tumor_001	chRCC	171.074	0	0	77296.1	2320.54	0	0	0	0	0	5821.01	31.9698	0	0	22504	0	0	0	24343.5	36866.8	0	0	42.6359	349.579
tumor_002	chRCC	1181.46	0	843.842	114795	24633.8	0	0	0	0	0	13760	0	0	0	34320.4	0	0	844.119	55083.8	32823.6	38.9224	31831.8	26109.2	47972.8
tumor_003	chRCC	178.202	0	0	66164.7	15289.1	0	0	0	0	0	1160.76	0	0	0	35992.1	0	0	1202.73	30552.5	27958.9	115.303	10890.7	11786.2	37479
tumor_004	chRCC	4586.52	0	7357.09	39011.9	2717.78	0	0	0	0	0	0	0	0	2527.01	106306	0	0	6095.95	11238.4	76006.8	0	0	0	0
tumor_005	chRCC	6652.36	0	3386.99	84519.2	6935.31	0	0	0	0	0	13911.2	0	0	53.9615	52649.8	0	0	6399.58	34210.4	32639.9	9095	3211.14	299.487	1611.21
tumor_006	chRCC	4591.32	31.9362	5783.11	47321.2	21278.3	0	0	0	0	0	51.1964	0	0	43.6245	82495.8	0	0	16700.1	33091	51393.7	2858.18	0	35601.6	72578.7
tumor_007	chRCC	157.003	0	0	83995	23691.3	0	0	0	0	0	32145.4	34.327	0	0	23553.2	0	0	36.4067	56404.2	15782.9	0	19102.9	135489	155342
tumor_008	chRCC	6224.25	91.7953	197.774	38635.5	20109.2	0	0	0	0	0	53875	0	0	0	38641.4	0	0	1434.6	38109.6	12811.7	0	11742.9	43312.8	37133
tumor_009	chRCC	999.561	0	10445.5	63674.5	20396.6	0	0	0	0	0	6315.2	0	40.2027	0	129790	0	0	13604.2	37250.1	16194.6	16712.3	377.607	0	1738.32
tumor_010	chRCC	167.282	0	0	62245.5	9330.24	0	0	0	0	0	31037.7	71.4318	0	0	96687.4	0	0	63.7939	38640.1	91093.4	0	207.746	41390.3	47447.1
tumor_011	chRCC	21047	0	4098.4	59595.2	31781.1	0	0	0	0	0	26030.2	0	0	0	68213.5	30.4716	0	1092.97	45471.3	0	316.547	26137	0	859.903
tumor_012	chRCC	7955.66	0	3058.18	67131.4	8659.83	0	0	0	0	0	15359.8	628.263	0	83.2308	108866	43.3905	0	463.141	16224.7	49397.8	536.32	0	43597	41786.1
tumor_013	chRCC	7004.12	371.689	13627.1	47946.7	13793.1	0	0	0	0	0	44183	222.424	148.197	0	140628	0	0	345.181	21544.8	33999.4	13937	215.169	0	1205.12
tumor_014	chRCC	2454.9	0	6611.15	50253.1	27506.3	39.0303	0	0	0	0	44822.5	0	291.337	0	92857.5	0	0	355.763	29860.9	38638.8	11060.6	5099.07	2952.93	20709.2
tumor_015	chRCC	1386.45	68.3667	1583.99	65423.5	14125.6	0	366.303	0	0	0	602.086	0	0	0	28333.2	0	0	0	39160.3	26306.9	0	0	0	0
tumor_016	chRCC	15799.9	0	962.919	67533	28811.5	0	573.77	0	0	0	6738.81	117.271	0	0	54725.6	0	0	0	34819.2	30497.4	0	602.087	48032	29112.2
tumor_017	chRCC	4135.39	0	48.2547	160696	28581.6	0	0	0	0	0	40303.8	45.3096	0	0	47555.5	0	0	0	41887.4	78278.2	47.4536	23870.7	2392.58	9691.82
tumor_018	chRCC	4126.95	0	83.6559	132735	20629.1	0	0	0	0	0	18548	64.1017	0	0	53274.7	210.644	0	0	29967.4	73255.7	0	0	66.5608	227.661
tumor_019	chRCC	185.623	0	0	63308	0	0	0	0	0	0	0	0	0	0	2802.9	0	0	0	412.649	842.814	0	0	216424	244490
tumor_020	chRCC	11674.2	0	0	34909.5	30.6858	0	0	0	0	0	16006.7	0	0	0	52246.4	0	0	646.693	15043.1	77305.8	0	138.195	0	0
tumor_021	chRCC	23155	0	0	168322	19232.4	0	0	0	0	0	9343.12	0	0	0	47151.9	0	0	0	33785.4	43939.2	0	340.417	37514.4	46874.3
tumor_022	chRCC	423.333	243.507	367.419	111684	52588	0	116.248	0	0	0	60311.4	0	0	0	25075.2	0	0	0	88624.2	38260.1	119.475	31000.9	0	0
tumor_023	chRCC	16777	0	0	80563.4	31517.6	0	0	0	0	0	0	0	0	0	27398.5	0	0	0	44418.4	36799.4	0	0	56048.1	76167.4
tumor_024	chRCC	810.957	84.1479	252.691	62921	34389.7	0	0	0	0	0	278.943	0	0	0	30982.1	0	0	137.543	50187.6	57176.8	0	0	53897.5	52932.2
tumor_025	chRCC	27533.6	0	0	41810.4	1573.94	0	0	0	0	0	507.041	0	0	0	20117.6	0	0	166.027	15877.7	32270.9	0	0	0	0
tumor_026	chRCC	14686.7	0	666.024	88127.6	38379.7	0	0	0	0	0	0	0	0	0	42830.2	0	0	5484.22	46512.7	3525.63	23.9262	0	1105.28	6733.81
tumor_027	chRCC	0	173.312	1083.67	43423	24927.8	0	0	0	0	0	0	0	0	0	8395.9	0	0	11423.9	44643.9	62.1056	0	0	0	0
tumor_028	chRCC	2754.67	0	0	183771	31922.7	0	0	0	0	0	44146.1	81.7636	0	37.6937	68193.3	0	0	0	51218.5	118894	0	160.966	4684.67	5131.01
tumor_029	chRCC	8583.89	0	1235.04	75514.2	42018.9	0	0	0	0	0	4253.16	0	0	0	38891.5	0	0	1425.08	74453.7	23209.2	84.554	9266.89	58086.3	88787.1
tumor_030	chRCC	22563.6	0	1485.69	179572	25195.4	1083.77	0	0	0	0	27650.4	111.142	20.3605	0	70086.3	75.1745	0	206.846	48049.6	48662.8	13626.9	9193.11	0	1420.08
tumor_031	chRCC	6887.89	0	368.297	89266.1	8688.49	0	0	0	0	0	16078	397.935	0	0	45930.3	63.8347	0	2182.77	42767	49526.4	224.434	0	367.633	2143.68
tumor_032	chRCC	23340.3	0	370.3	31972.9	24433.1	0	0	0	0	0	239.654	0	0	0	21295	0	0	4592.69	38947.4	6979.12	31.6206	183.429	0	0
tumor_033	chRCC	30329.8	0	590.795	128734	22254.8	0	0	0	0	0	13128.6	0	0	0	71655.2	0	0	0	52846.9	33998.9	0	39092.4	11453	53203.1
tumor_034	chRCC	4199.35	0	2650.27	82173.5	35162	1016.63	0	0	0	0	25396.8	0	465.714	0	61149.5	0	0	1070.55	51017.7	60429.6	28564.5	0	1056.5	10501.6
tumor_035	chRCC	34973.6	6399.47	13596.3	54601.6	2973.79	0	0	159.418	0	0	35080.2	7586.74	0	0	114916	0	0	0	31837.6	47725.9	90.5902	0	347351	583353
tumor_036	chRCC	3213.49	0	10178.8	74980.8	15880.1	0	0	0	0	0	514.461	328.133	0	29.8469	76863.1	64.2313	0	17519.7	29202.8	28401.7	5098.03	0	0	29.2807
tumor_037	chRCC	34961.1	0	3643.39	83800.9	25577.7	34.7449	0	0	0	0	18362.2	284.775	0	1721.71	74334	0	0	66.1993	41436.5	94658.7	0	31.4186	34531.1	56749.2
tumor_038	chRCC	144.293	0	2831	69698.1	30753.1	0	0	0	0	0	79.0192	0	0	1419.61	58273.4	0	0	227.334	53870.4	93861.1	0	0	0	0
tumor_039	chRCC	30764.8	0	11819.3	60272.4	30443.4	236.19	0	0	0	0	35333.5	3092.18	57.3033	7578.6	130790	51.7621	0	0	47956.1	154633	108.703	47.1532	61516.9	60288.8
tumor_040	chRCC	68653.4	0	749.158	73060.8	29481.1	0	0	0	0	0	61256.5	0	0	2153.1	102523	0	0	0	38211.6	180164	0	0	0	57887
tumor_041	chRCC	25928.3	0	3196.92	47903.7	34147.7	0	0	0	0	0	27454.7	0	0	293.618	117246	0	0	2037.12	57482.9	126674	132.647	0	68164.2	92762.4
tumor_042	chRCC	6464.75	0	8417.68	111882	18414	29.6976	0	0	0	0	26839.7	183.559	0	0	80523.4	26.8355	0	293.86	39255	55212.8	3002.73	33821.2	0	0
tumor_043	chRCC	2459.54	34.2015	9361.16	83551.8	55026.2	1619.74	0	0	0	0	7741.16	0	431.93	0	61549.5	0	0	920.689	107175	40999.1	27743.9	21609.6	0	1666.95
tumor_044	chRCC	3075.89	0	2448.71	88058	49803.9	0	0	0	0	0	89411.5	100.521	0	149.989	95135.8	0	0	487.176	74087.2	104324	4542.42	63762.4	240318	687031
tumor_045	chRCC	1184.7	3589.68	0	61082.8	34362.8	0	0	0	0	0	1641.18	0	0	0	20252.7	0	0	1828.83	71684.4	7436.12	5482.11	43385.7	20189.8	60321.9
tumor_046	chRCC	26110.1	0	9750.25	26571.1	28218.3	0	0	0	0	0	14017.3	2417.49	0	1106.45	125313	0	0	2006.09	48833.8	88393.7	169.448	0	87998.6	133262
tumor_047	chRCC	29900.7	24.8361	589.741	33239.8	23680	0	0	0	0	0	41287.3	35.8808	0	0	72307	0	0	2237.92	49978.3	82614	902.547	3033.76	0	127.649
tumor_048	chRCC	5921.31	895.129	811.728	64102.8	32955.7	0	0	0	0	0	23710.1	0	0	305.811	61803.2	0	0	2108.57	61405.7	111350	1794.74	69.7898	25106	30321.5
tumor_049	chRCC	8584.11	7474.77	274.251	48116	30820.2	0	0	0	0	0	22658.7	0	0	0	38012	0	0	164.316	57767.8	59118.2	0	5501.02	0	0
tumor_050	chRCC	18892.7	0	1874.06	50499.2	39006.2	70.357	0	0	0	0	60346.4	173.66	0	29.8492	94188.8	37.9315	0	592.545	62716	86154.2	27317.6	12821.6	11166.8	68730.9
tumor_051	chRCC	13838.4	10736.6	1308.46	48229.3	29713	0	7691.91	0	0	0	2636.22	42.5704	0	0	27196.8	0	0	72.9276	67201.5	15423.2	0	25975	0	0
tumor_052	chRCC	19680.9	902.477	236.366	48693.6	34053.2	0	1468.56	0	0	0	24660.4	0	0	0	42023.1	0	0	0	54121.2	50553.1	0	5200.35	101828	74607.8
tumor_053	chRCC	0	0	399.139	60801.6	8322.88	0	0	34.7492	0	0	30696	4639.51	0	0	61197.9	986.695	0	0	29878.7	55211.8	0	0	78431.4	126527
tumor_054	chRCC	769.372	0	138.783	72894.3	38341.4	0	0	0	0	0	23302.3	0	0	0	48775.8	0	0	71.7235	67885.2	67870.9	297.098	12051.6	73490.5	90943.6
tumor_055	chRCC	0	0	41.3173	82402.5	16791	90.8715	0	0	0	0	17842.5	330.584	0	0	95880.9	91.0053	0	131.077	42858.7	87201.8	39.3278	117.48	0	0
tumor_056	chRCC	0	0	418.539	48016.1	22654.3	0	0	0	0	0	7602.43	0	0	0	40777.1	0	0	4279.19	28854	58749.2	0	662.798	0	0
tumor_057	chRCC	1552.23	56.2437	33.4135	90135.1	35762.3	0	33.8794	0	0	0	1480.71	26.4314	0	0	22515.7	0	0	1028.01	64943.4	2176.91	0	3072.81	789.272	401.57
tumor_058	chRCC	0	0	5256.43	250.913	538.266	0	0	1528.54	0	0	0	3000.31	0	321.768	25222.3	309.374	0	23437.5	31460.7	12370.4	1319.16	0	29623.4	20499
tumor_059	chRCC	0	0	0	0	0	0	0	0	0	0	0	0	0	0	14552.7	0	0	29587.3	14673.8	0	0	0	0	0
tumor_060	chRCC	0	0	346.338	12863.8	17478.6	0	0	0	0	0	0	0	0	0	15388.7	218.865	0	0	49854.6	406.869	0	657.049	0	0
tumor_061	chRCC	0	0	0	8107.7	2946.79	0	0	0	0	0	0	200.848	0	0	1101.82	0	0	2956.86	42819	0	0	0	0	3081.57
tumor_062	chRCC	0	0	0	0	0	0	0	0	0	0	0	0	0	0	9852.49	0	0	23824.1	5950.36	0	0	0	0	0
tumor_063	chRCC	0	0	6899.05	714.117	0	0	0	3143.6	0	0	0	8376.53	0	0	15932.2	1125.65	0	8640.25	33298.4	11036.3	0	0	42192.8	72859.2
tumor_064	chRCC	0	0	2637.44	0	0	0	0	0	0	0	0	1343.05	0	0	9434.33	0	0	30413.5	7532.89	5804.54	0	0	0	7295.01
tumor_065	chRCC	0	0	21076.8	37250.1	561.458	4622.84	0	1447.98	0	0	0	33011.9	992.825	0	81055	4399.97	0	1699.86	35552.6	51590.9	29534.2	0	36539.4	63183.2
tumor_066	chRCC	0	0	1554.22	2865.4	0	0	0	0	0	0	0	1218.67	0	0	17716.5	580.554	0	9104.75	16107.5	2413.93	638.438	0	0	0
tumor_067	chRCC	0	0	0	0	0	0	0	0	0	0	0	0	0	0	40531.4	0	0	25405.6	21134.8	29255.7	0	0	0	0
tumor_068	chRCC	0	0	0	18687.4	458.069	0	0	0	0	0	0	0	0	0	35825	0	0	12899.1	23603.8	235.934	0	0	292.404	3486.25
tumor_069	chRCC	0	0	258.669	573.722	0	0	0	0	0	0	0	0	0	0	19042.6	0	0	31851.6	5756.74	324.101	0	0	0	0
tumor_070	chRCC	0	0	0	15416.2	256.493	0	0	0	0	0	0	273.07	0	0	16671.9	0	0	9606.19	26979	5889.13	305.601	0	0	0
tumor_071	chRCC	0	0	197.231	23315.3	0	0	0	0	0	0	0	0	0	0	24521.7	0	0	21899.1	29319.5	5534.69	0	0	0	0
tumor_072	chRCC	0	0	15953.8	0	0	0	0	0	0	0	0	0	0	349.798	66227	0	0	38320.1	21388.3	0	0	0	0	0
tumor_073	chRCC	0	0	2654.27	223.179	0	0	0	0	0	0	0	3678.8	0	0	38186.8	0	0	25203	10744.3	19769.4	9192.54	0	0	0
tumor_074	chRCC	0	0	4498.58	0	0	0	0	0	0	0	0	878.269	0	0	23200.1	0	0	24661.3	18488	2158.18	14059.5	0	0	0
tumor_075	chRCC	0	0	1394.24	0	376.175	0	0	0	0	0	0	664.772	0	0	14163.2	0	0	21127.8	14872.2	12987.1	0	0	0	230.797
tumor_076	chRCC	0	0	6377.47	0	0	0	0	584.304	0	0	0	4436.36	0	0	28154.4	0	0	21655.7	281.12	12359.8	0	0	0	0
tumor_077	chRCC	0	0	0	0	0	0	0	0	0	0	0	0	0	0	9269.68	0	0	2916.02	8919.66	15100.2	0	0	0	547.685
tumor_078	chRCC	0	167.852	3157.15	15281.9	6317.27	183.58	0	1909.88	0	0	0	19801.3	0	0	23490.8	5613	0	1210	32662	25600.5	0	0	0	0
tumor_079	chRCC	0	539.4	14145.7	0	858.402	0	0	442.443	0	0	0	2302.57	4865.47	3355.28	21385	904.138	0	1972.75	36810.5	9476.5	7526.83	14421	0	0
tumor_080	chRCC	0	0	0	0	7183.96	0	0	0	0	0	0	2066.79	0	0	8379.11	183.961	0	2856.82	32786.9	3620.35	0	0	0	315.608
tumor_081	chRCC	0	0	0	0	0	0	0	0	0	0	0	0	0	0	36448.6	0	0	15004.1	4128.86	19926.2	0	0	0	0
tumor_082	chRCC	0	0	1143.12	690.895	0	0	0	0	0	0	0	244.831	0	175.554	4300.07	0	0	3153.73	886.079	995.259	0	0	0	0
tumor_083	chRCC	0	0	326.819	195.118	0	0	0	0	0	0	0	0	0	0	8227.32	0	0	20783.6	1100.08	8897.12	169.165	0	0	0
tumor_084	chRCC	0	0	0	179.926	0	0	0	0	0	0	0	432.642	0	0	9047.28	0	0	4152.79	11484.1	8086.05	0	0	0	0
tumor_085	chRCC	0	0	227.87	4349.72	1834.98	0	0	0	0	0	0	1613.29	0	0	7519.73	0	0	5305.49	25406.9	3317.87	0	0	0	0
tumor_086	chRCC	0	0	1350.36	0	0	0	0	0	0	0	0	0	0	0	19982.3	0	0	28256.9	0	780.779	0	0	0	0
tumor_087	chRCC	0	0	0	0	0	0	0	0	0	0	0	0	0	0	22571.4	0	0	17688.5	7319.3	1031.42	0	0	0	0
tumor_088	chRCC	0	0	0	0	0	0	0	0	0	0	0	0	0	0	23857.5	0	0	1680.63	4482.07	3263.87	0	0	0	0
tumor_089	chRCC	0	0	515.922	5431.16	172.941	217.974	0	265.488	0	0	0	4232.09	0	0	14759	416.41	0	2858.28	20578.3	790.872	1589.19	0	0	0
tumor_090	chRCC	0	0	0	0	12135.4	0	0	0	0	0	0	475.193	0	0	1703.36	0	0	1789.57	29591.1	2001.86	0	0	10371.2	22698.8
tumor_091	chRCC	0	0	0	4469.47	19889.1	0	0	0	0	0	0	0	0	0	0	0	0	1867.67	47223.6	0	0	1160.64	0	0
tumor_092	chRCC	0	0	0	0	19027.3	0	0	0	0	0	0	402.371	0	0	32722.9	0	0	8995.42	40696.2	49430.7	0	0	18213.8	15763.5
tumor_093	chRCC	0	0	0	0	2327.86	0	0	0	0	0	0	694.261	0	0	16151.2	0	0	2296.84	25163.4	33636.1	0	0	0	0
tumor_094	chRCC	0	0	181.323	0	1632.97	153.092	0	0	0	0	0	4101.86	0	0	15959.6	2348.92	0	3491.38	21358.4	24606.9	194.108	0	0	0
tumor_095	chRCC	0	0	2834.53	2142.61	1779.53	1315.43	0	255.892	0	0	0	6892.52	0	0	17032.7	2495.68	0	9606.34	12460.8	10380.8	10697.3	0	0	0
tumor_096	chRCC	0	0	0	0	0	0	0	0	0	0	0	0	0	0	7104.05	0	0	19710.3	3249.38	0	0	0	0	0
tumor_097	chRCC	0	0	0	6481.99	0	0	0	0	0	0	0	0	0	0	16061.9	0	0	15218.6	4359.66	8036.46	2312.04	0	0	0
tumor_098	chRCC	0	0	257.28	3434.91	17531.3	0	0	0	0	0	0	3394.59	0	0	12348	210.531	0	217.54	49324.1	2067.2	489.799	6558.98	3815.77	54232
tumor_099	chRCC	0	0	241.643	2085.63	0	0	0	0	0	0	0	763.719	0	0	14105.8	0	0	8280.36	21607.2	18504.1	0	0	0	0
tumor_100	chRCC	0	252.698	1318.99	316.912	0	0	0	1049.03	0	0	0	2856.07	0	0	13278.4	0	0	21143.6	275.837	10821.4	2038.08	0	0	0
tumor_101	chRCC	0	0	0	0	0	0	0	0	0	0	0	0	0	0	19985.4	0	0	14733.3	313.438	25908.6	3200.68	0	0	0
tumor_102	chRCC	0	241.289	4222.09	7662.78	0	2124.89	0	1045.19	0	0	0	18717.6	341.167	0	22167.2	10905.5	0	7639.45	14223.4	21933.5	17319.7	0	0	0
tumor_103	chRCC	0	0	0	12984.9	0	0	0	0	0	0	0	0	0	0	13185.7	0	0	4011.74	21959	22935.3	0	0	0	0
tumor_104	chRCC	0	0	0	0	1037.65	0	0	0	0	0	0	0	0	0	9060.81	0	0	11183.1	25161.3	6937.1	0	0	0	0
tumor_105	chRCC	0	0	0	341.542	0	0	0	0	0	0	0	433.425	0	0	20019.5	0	0	33527.1	2725.5	14699.6	353.069	0	0	0
tumor_106	chRCC	0	0	0	6371.64	0	0	0	0	0	0	0	2488.39	0	0	27891.1	392.011	0	1491.65	10917.3	23870.3	332.241	0	0	0
tumor_107	chRCC	0	0	0	135.062	1888.43	0	0	0	0	0	0	0	0	0	33933.8	0	0	1655.97	16629.4	14533.4	0	0	0	0
tumor_108	chRCC	0	0	0	14033.2	0	0	0	0	0	0	0	1748.7	0	0	24345.3	0	0	748.734	16245.2	39057.8	0	0	0	0
tumor_109	ccRCC	1645.34	486.321	2077.3	0	0	0	7172.61	0	0	0	133.861	0	0	0	25440.8	0	0	11432.1	2730.38	3829.03	1140.53	0	0	0
tumor_110	ccRCC	11054.4	74.8681	20409.4	27406.1	19046.7	0	0	0	0	0	33641.9	592.742	230.173	9434.02	136974	154.817	0	17980.8	39438.1	70689.6	13141.3	0	0	0
tumor_111	ccRCC	8098.27	0	9938.76	18590.6	2043.37	0	0	0	0	0	19845.5	84.1583	0	93.9707	79358.1	53.4673	0	14009.9	20207.4	45853.6	2185.66	0	0	0
tumor_112	ccRCC	245.996	0	10212.9	20614.5	15878	0	182.566	30.9865	0	0	60682	3652.22	144.35	1994.32	67117.6	2834.78	0	1589.89	39349.4	79592.2	8539.03	0	0	0
tumor_113	ccRCC	8478.42	0	18080.1	18485.3	6451.8	29.7355	0	31.5211	0	0	16531.2	1198.94	160.21	425.14	104056	330.195	0	14145.7	25151	30357.4	16127.8	0	0	0
tumor_114	ccRCC	11849.3	0	13387.2	37593.5	19080.5	29.1437	179.838	113.327	0	0	114950	4754.31	1076.85	4209.18	96052.6	994.798	0	5022.52	36983.2	103619	10993.5	0	0	0
tumor_115	ccRCC	12185.8	307.499	1632.99	2503.2	42.7582	0	0	49.2965	0	0	14635	1807.46	0	0	82512	74.4784	0	20608.3	11688.4	17669.2	12800	0	0	0
tumor_116	ccRCC	12562.6	0	3815.3	1044.27	799.471	0	1684.96	0	0	0	6203.13	0	0	168.503	51652.2	0	0	7186.8	14001	44814.5	0	0	0	0
tumor_117	ccRCC	8649.33	0	6227.01	5154.66	0	0	187.089	208.908	0	0	30713.8	5908	0	0	74294.5	226.631	0	14059	5782.66	14693.3	2223.12	0	0	0
tumor_118	ccRCC	14095.4	474.001	9779.55	22966.1	22556.3	0	0	0	0	0	32890.6	2796.44	0	0	130748	35.899	0	11986.7	46885.7	47635.1	7053.67	0	0	0
tumor_119	ccRCC	27866.7	0	527.493	18285	6348.41	0	0	0	0	0	34390.8	599.264	0	0	68236.4	0	0	3165.13	16263.2	44231.1	206.206	806.455	0	1339.43
tumor_120	ccRCC	19890.9	0	6401.29	9538.17	6137.14	811.914	0	0	0	0	28406.1	4392.34	0	0	95182.9	663.724	0	5989.4	20288.1	32356	14371.7	0	0	0
tumor_121	ccRCC	11384.5	0	2187.81	39903.7	15559.8	0	85.4727	139.994	0	0	44885.8	165.541	0	98.0925	53405.5	0	0	498.382	34897.7	64783.7	276.485	176.815	0	0
tumor_122	ccRCC	12257.5	0	50845.2	13991.7	331.977	0	86.57	0	0	0	1498.01	8569.05	1366.55	1106.85	32571.5	0	31.6159	5825.24	4102.11	974.734	917.918	0	0	0
tumor_123	ccRCC	24377.4	0	0	32149.6	7733.03	0	0	0	0	0	3217.03	0	0	0	16428.5	0	0	18731.3	24983	1635.15	0	0	0	0
tumor_124	ccRCC	27158.1	0	57.482	61181.6	35548.8	0	0	0	0	0	33708.2	32.57	0	0	27192.3	0	0	539.7	55639.3	32916.5	208.785	0	0	9247.19
tumor_125	ccRCC	36987.1	0	0	25976.4	3268.15	0	0	0	0	0	9321.59	0	0	0	14205.4	0	0	12424.3	15418.5	8435.6	76.9737	0	0	0
tumor_126	ccRCC	8919.66	0	29.1321	21512.9	16223	0	1900.17	0	0	0	12306.4	0	0	0	9755.78	0	0	4529.25	28350.1	8644.07	168.97	0	0	0
tumor_127	ccRCC	40243	0	0	49128.7	23457.4	0	0	0	0	0	16015	0	0	0	21912.3	0	0	3185.09	34037.6	4282.85	0	151.508	0	0
tumor_128	ccRCC	21299.9	0	1106.32	36061.9	72.4251	0	0	0	0	0	9102.49	0	0	0	19429.4	0	0	17605.1	12800.2	120.272	24.8977	0	0	0
tumor_129	ccRCC	15779.9	0	0	27690.5	7419.33	0	0	0	0	0	1315.63	0	0	0	1821.53	0	0	14115.1	21800.5	987.21	0	0	0	0
tumor_130	ccRCC	19044.5	0	0	32291.2	10848.4	0	0	0	0	0	19475.5	63.0678	0	0	20325.3	0	0	5676.04	25828.9	8495.3	0	0	0	0
tumor_131	ccRCC	20645	0	3806.49	39093.9	27486.8	0	0	0	0	0	11349.2	0	133.511	46.7456	22951.2	82.3469	0	17036.4	44516.6	7443.37	5204.42	0	0	0
tumor_132	ccRCC	26437.4	0	453.149	22366.5	979.868	0	0	0	0	0	129.806	75.2976	0	0	14499.5	0	0	16711.5	19006.4	67.6294	0	0	0	0
tumor_133	ccRCC	24253.2	0	187.94	53990	26555.2	0	31.4254	0	0	0	27144.5	0	0	0	36526.7	0	0	6105.51	42299.8	10520.2	29.411	0	0	0
tumor_134	ccRCC	25930.6	47.316	0	40628.7	18122.5	0	0	0	0	0	11013.9	0	0	0	17720.1	0	0	9379.23	30206.1	319.808	179.583	0	0	0
tumor_135	ccRCC	50388.3	0	54.0112	52185.6	31893.4	0	0	0	0	0	73808.4	308.423	0	0	36579.7	0	0	28.2008	47773.1	42889.1	0	0	0	27.6939
tumor_136	ccRCC	14114.4	0	1131.27	34137.3	6514.56	0	0	0	0	0	5156.45	147.449	0	0	20638.8	0	0	3162.57	17848.9	32368.3	0	99.7271	0	0
tumor_137	ccRCC	18233.5	0	63.611	41484.6	14534.2	0	0	0	0	0	10470.7	0	0	0	24574.5	0	0	14772.4	23650.2	431.037	32.379	0	0	0
tumor_138	ccRCC	229.889	0	3871.44	1106.76	0	0	0	0	0	0	125.519	0	0	753.769	31125.6	0	0	19772.1	220.106	19187.6	0	0	0	0
tumor_139	ccRCC	20940.9	0	65.6383	38342.7	6213.34	0	0	0	0	0	4253.57	0	0	0	61154.1	0	0	22688	29016.6	47263	0	0	0	0
tumor_140	ccRCC	13188.1	0	26.6942	30056.5	3461.96	0	0	0	0	0	20890.9	0	0	0	88740.1	0	0	9198.37	23823.8	41207.2	53.1802	0	0	0
tumor_141	ccRCC	15984.2	352.868	8608.45	35354.5	3999.63	0	31.1388	140.753	0	0	6906.63	956.706	0	0	126881	39.652	0	26638.5	35013.8	31542.1	298.776	0	0	0
tumor_142	ccRCC	13984	0	0	13212.6	0	0	17220.8	0	0	0	2746.57	0	0	0	26143.3	0	0	204.438	1177.46	10916.8	0	0	0	0
tumor_143	ccRCC	27335.9	0	1281.46	32276.4	17329.7	0	0	0	0	0	17297	0	0	0	16428.7	0	0	694.939	28644.4	12400.2	0	289.575	0	213.319
tumor_144	ccRCC	8957.27	0	30140.8	62.5718	0	0	0	123.181	0	166.35	1083.43	8904.33	397.262	1711	29079.8	0	86.0821	4931.93	4982.43	949.868	228.414	0	0	0
tumor_145	ccRCC	20518.8	0	676.117	39630.3	563.07	0	0	0	0	0	10191.6	0	0	0	10646.9	0	0	11678.7	16317.8	8746.2	88.1209	0	0	0
tumor_146	ccRCC	20518.2	0	76.3127	50732.9	7357.23	0	0	0	0	0	24340.5	0	0	0	28085	0	0	1254.23	27179.9	16749.2	0	0	0	0
tumor_147	ccRCC	17703.4	0	0	20398.5	0	0	0	0	0	0	0	0	0	0	10484.7	0	0	19305.5	5529.8	0	0	0	0	0
tumor_148	ccRCC	31930.5	0	115.772	31574.6	9612.06	0	0	0	0	0	18547.4	0	0	0	21729.9	33.8456	0	6401.05	23707.3	17917.5	0	29.6374	0	0
tumor_149	ccRCC	32.3143	0	0	68616.7	25255.7	0	0	0	0	0	10294.2	0	0	0	10182.1	0	0	1180.88	41153	5904.53	0	0	183959	189467
tumor_150	ccRCC	20372.7	0	19460.8	52152.4	27634.7	0	2472.43	0	84.2223	640.158	13810.6	2485.67	5572.5	1617.52	16500.5	1093.1	411.059	838.271	41652.3	14194.8	13749.5	0	0	0
tumor_151	ccRCC	17024.6	0	7473.83	23541.1	194.448	0	0	0	0	0	6329.85	0	0	0	25025.5	0	0	20065.7	16820.3	16382.9	175.548	0	0	0
tumor_152	ccRCC	158.303	0	22033	1768.26	0	0	0	0	489.301	263.335	0	2418.76	1149.82	4787.97	16847.8	148.733	77.8062	34190.2	4479.83	74.9475	1153.17	0	0	0
tumor_153	ccRCC	7003.3	0	6150.2	25868.2	7526.21	0	0	0	0	0	10359	0	0	50.7717	13771.8	0	0	8949.05	25445.3	10687.6	411.774	0	0	0
tumor_154	ccRCC	7495.86	0	11041.4	44081.9	8834.84	0	0	0	0	0	1180.25	0	40.3041	289.98	13644.3	189.674	0	220.93	32805.9	14528.9	0	0	0	0
tumor_155	ccRCC	4871.29	0	9078.88	22968.5	5177.99	0	0	0	0	94.7311	978.765	33.4595	92.0138	616.214	14938.6	166.073	0	17340.9	22731.9	13516.1	538.549	0	0	0
tumor_156	ccRCC	471.016	0	5850.46	21928.8	13068	0	0	0	0	0	3192.29	0	0	0	8834.43	0	0	13995	31924.8	4486.3	2602.52	0	0	0
tumor_157	ccRCC	6736.85	0	890.605	38198.6	13670.1	0	419.358	0	0	0	15431.9	0	217.01	0	23678.8	66.893	0	0	32556.5	20866.2	0	0	0	0
tumor_158	ccRCC	10672	0	8866.35	33832.6	18368.1	0	0	0	0	0	25344.7	0	248.743	0	37926.1	0	0	10390.2	44329.1	31832.8	7381.08	0	0	0
tumor_159	ccRCC	14690.1	0	601.321	22857.6	101.735	0	0	0	0	0	1784.27	0	0	0	12198.3	0	0	26688.6	14200.2	47.4357	42.399	0	0	0
tumor_160	ccRCC	0	0	740.312	33753.4	4453.24	0	9216.69	0	0	0	10281.5	0	0	0	4436.54	0	0	0	20356	7988.94	0	16.1494	25181.4	38201.2
tumor_161	ccRCC	0	0	0	0	0	0	0	0	0	0	0	0	0	0	0	0	0	0	0	0	0	0	0	0
tumor_162	ccRCC	8709.79	0	1622.89	27546.3	10717.3	0	0	0	0	0	605.184	0	0	0	11971.1	21.69	0	8209.96	30542.4	6521.25	0	0	0	75.3083
tumor_163	ccRCC	49.9356	0	27601.5	9363.54	3662.82	41.4263	0	0	2375.71	4716.69	0	5476.02	7123.96	13327.6	30203.6	7562.73	521.205	23502.7	25415	23001.7	5307.05	0	0	0
tumor_164	ccRCC	0	0	6026.65	26431.1	3274.96	0	1587.59	0	0	0	14654.7	34.4577	121.647	45.8746	21765.2	418.422	0	640.958	24545.7	33532.6	279.228	0	0	0
tumor_165	ccRCC	23.4853	0	29388.1	15184.1	0	35.2158	0	0	2697.05	1697.85	0	3589.14	6592.33	12611.7	21297.8	5457.16	245.871	17165.8	14467.7	2731.16	1643.65	0	0	0
tumor_166	ccRCC	8364.07	0	4538.7	18812.1	3639.85	0	0	0	0	0	3146.62	0	0	0	22645.3	0	0	14480.7	21910.8	14461.8	358.229	0	0	0
tumor_167	ccRCC	17653.6	0	12719.8	26904.5	24206.6	0	0	0	0	0	12961.7	0	44.4574	791.414	24617.7	1392.18	0	11216	37063.9	16134.3	49.9738	4959.58	0	0
tumor_168	ccRCC	20942.7	0	14134.8	44341.1	30615	0	0	0	0	0	24013	0	130.063	584.77	35745	225.373	0	12937.8	62727.7	32151.5	3058.31	223.635	0	0
tumor_169	ccRCC	6230.07	0	6826.58	15936.5	2338.12	0	0	0	0	0	1824.26	0	0	0	10907.6	0	0	16463.7	17434.5	9355.7	0	0	0	0
tumor_170	ccRCC	0	0	3731.21	0	0	0	0	0	0	0	0	0	0	0	34931.3	0	0	24080.7	5015.63	16084.2	0	0	0	0
tumor_171	ccRCC	0	0	363.866	0	0	0	0	0	0	0	0	0	0	0	17406.5	0	0	25697.4	13051.1	1002.02	0	0	0	0
tumor_172	ccRCC	0	0	1565.69	0	0	0	0	0	0	0	0	0	0	0	17719.8	0	0	30805	0	7681.55	0	0	0	0
tumor_173	ccRCC	0	0	0	0	0	0	0	0	0	0	0	0	0	0	21650.1	0	0	31682.8	3933.66	0	0	0	0	0
tumor_174	ccRCC	0	0	557.889	0	0	0	0	0	0	0	0	0	0	0	25775.4	0	0	35051	20841.1	295.476	0	0	0	0
tumor_175	ccRCC	0	0	3412.72	0	0	0	0	777.759	180.483	229.504	0	1881.52	469.103	314.895	10459.7	611.024	218.038	25337.2	10213.5	3917.47	575.885	0	0	0
tumor_176	ccRCC	0	0	6163.85	0	0	0	0	176.782	0	178.68	0	2911.42	183.099	450.678	27436.6	218.716	0	26486.1	1214.36	17650.1	280.953	0	0	0
tumor_177	ccRCC	0	0	2121.45	0	0	0	0	525.985	0	0	0	1526.47	0	0	5079.44	0	0	33358.4	788.107	2531.53	186.62	0	0	0
tumor_178	ccRCC	0	0	181.052	1223.54	205.99	0	0	230.478	0	0	0	211.093	0	0	35172.4	0	0	13871	28943.6	33951.5	180.997	0	0	0
tumor_179	ccRCC	0	0	2361.72	0	0	0	0	233.413	0	0	0	1137.49	0	0	10039.9	561.715	0	27061.9	22423.6	3304.31	304.917	0	0	0
tumor_180	ccRCC	0	0	332.591	0	0	0	0	0	0	0	0	0	0	0	3265.45	0	0	35797.9	2863.54	275.17	0	0	0	0
tumor_181	ccRCC	0	0	10003.1	0	0	0	0	419.329	0	0	0	4267.1	0	0	15157.3	444.303	0	26457.9	0	5410.93	2347.68	0	0	0
tumor_182	ccRCC	0	0	6038.41	0	0	0	0	503.562	0	0	0	1665.52	0	0	14527.2	515.588	0	27180.5	265.158	3290.04	0	0	0	0
tumor_183	ccRCC	0	0	6283.18	0	0	0	0	522.281	0	0	0	3724.17	169.751	0	28812.6	415.167	0	24769.9	4625.38	13740.1	402.54	0	0	0
tumor_184	ccRCC	0	0	7841.09	0	0	0	0	799.891	0	196.805	0	3717.34	0	445.532	25277.5	623.97	215.077	29991	188.416	8361.98	470.228	0	0	0
tumor_185	ccRCC	0	0	4386.72	237.131	0	0	0	2250.15	0	257.716	0	5047.68	0	486.985	30710.4	955.328	0	23839.3	0	24969.8	1131.35	0	0	0
tumor_186	ccRCC	0	0	12604.8	0	0	0	0	5925.1	0	1642.62	0	16016.3	0	2955.22	51354.1	5401.57	0	26873.6	0	29918.9	0	0	0	0
tumor_187	ccRCC	0	0	7483.74	0	0	0	0	1395.92	0	0	0	8280.01	0	0	31567	862.901	0	20970.2	572.03	28126.6	409.463	0	0	0
tumor_188	ccRCC	0	0	5880.11	0	0	0	0	0	0	0	0	742.469	201.636	0	19214.5	470.546	0	26920.3	2428.16	3461.59	260.253	0	0	0
tumor_189	ccRCC	183.292	1624.15	17016.5	0	0	0	0	5016.33	303.706	653.73	0	11148.2	770.036	1235.1	29892.2	2199.56	331.666	22553.4	0	11692.1	2410.27	0	0	0
tumor_190	ccRCC	0	0	7822.92	0	0	0	0	2632.63	291.366	811.178	0	6339.34	338.361	1243.74	16142.3	2178.42	374.903	26763.7	9611.32	7954.88	1263.6	0	0	0
tumor_191	ccRCC	0	0	3981.05	0	0	0	0	241.747	0	0	0	1818.3	0	0	29165.8	0	0	27275.1	4335.85	8283.86	0	0	0	0
tumor_192	ccRCC	0	0	752.423	0	0	0	0	0	0	0	0	0	0	0	24999.1	0	0	23999.4	204.677	16869.2	0	0	0	0
tumor_193	ccRCC	0	0	0	0	0	0	0	0	0	0	0	0	0	0	35417.6	0	0	13976.2	12475	849.437	0	0	0	0
tumor_194	ccRCC	0	0	0	0	0	0	0	0	0	0	0	0	0	0	2231.43	0	0	21347.2	1042.46	0	0	0	0	0
tumor_195	ccRCC	0	0	2061.68	0	0	0	0	0	0	0	0	0	0	0	30326.4	0	0	25851.2	12023.2	5539.35	680.829	0	0	0
tumor_196	ccRCC	0	0	0	0	0	0	0	0	0	0	0	0	0	0	22581.7	0	0	22596.1	0	21878.4	0	0	0	0
tumor_197	ccRCC	0	0	1727.8	0	0	0	0	0	0	0	0	0	0	0	25926.2	0	0	26556.2	3029.24	25853.1	0	0	0	0
tumor_198	ccRCC	1003.55	0	0	0	0	0	0	0	0	0	0	0	0	0	13768.2	0	0	23575.2	18086.9	0	0	0	0	0
tumor_199	ccRCC	0	0	0	0	0	0	0	0	0	0	0	0	0	0	16858.4	0	0	29168.6	1301.46	0	350.05	0	0	0
tumor_200	ccRCC	0	0	0	0	0	0	0	0	0	0	0	0	0	0	23262	0	0	25378.5	693.521	3157.8	535.642	0	0	0
tumor_201	ccRCC	0	0	196.037	0	0	0	0	0	0	0	0	0	0	0	26421.7	0	0	41652.9	1215.26	0	0	0	0	0
tumor_202	ccRCC	1158.87	0	0	0	0	0	0	0	0	0	0	0	0	0	2331.71	0	0	9115.69	25098.4	0	0	0	0	0
tumor_203	ccRCC	0	0	0	0	0	0	0	0	0	0	0	0	0	0	22671	0	0	19473.1	16416.3	2279.28	0	0	0	0
tumor_204	ccRCC	0	0	218.815	0	0	0	0	0	0	0	0	0	0	0	36608.1	0	0	24851.8	0	34372.9	995.603	0	0	0
tumor_205	ccRCC	0	0	0	3852.97	0	0	0	384.647	0	0	0	0	0	0	8460.02	0	0	10327.9	17031.9	1075.89	0	0	0	0
tumor_206	ccRCC	0	0	0	0	0	0	0	0	0	0	0	0	0	0	7436.48	0	0	26945.5	880.439	0	0	0	0	0
tumor_207	ccRCC	0	0	2445.57	0	0	0	0	740.012	0	0	0	7400.42	0	0	25108.7	0	0	18241.8	9093.74	33829.4	1385.45	0	0	0
tumor_208	ccRCC	0	0	7223.89	224.218	0	0	0	0	0	0	0	0	0	0	26990.7	0	0	24649.5	16250.7	582.853	0	0	0	0
tumor_209	ccRCC	0	0	0	0	0	0	0	0	0	0	0	0	0	0	7399.71	0	0	29836	380.032	0	0	0	0	0
tumor_210	ccRCC	0	0	0	0	0	0	0	0	0	0	0	0	0	0	31715.2	0	0	24497.6	11196.8	28229.2	248.547	0	0	0
tumor_211	ccRCC	0	0	0	0	0	0	0	0	0	0	0	0	0	0	30970.4	0	0	23619.5	29761.4	14915.2	0	0	0	0
tumor_212	ccRCC	0	0	14353.6	0	0	0	0	0	0	0	0	0	0	0	34793.9	0	0	46902.2	14884.4	0	0	0	0	0
tumor_213	ccRCC	0	0	461.978	0	0	0	0	0	0	0	0	0	0	0	18217.5	0	0	24727.1	208.788	9181.7	0	0	0	0
tumor_214	ccRCC	0	0	219.476	0	0	0	0	0	0	0	0	0	0	0	25412.3	0	0	27377.3	3983.32	7637.15	0	0	0	0
tumor_215	ccRCC	0	0	0	0	0	0	0	0	0	0	0	0	0	0	29306.7	0	0	29533	21169.8	0	0	0	0	0
tumor_216	ccRCC	0	0	0	0	0	0	0	0	0	0	0	0	0	0	40818.4	0	0	22162.1	10615	0	0	0	0	0
tumor_217	ccRCC	0	0	173.394	0	0	0	0	0	0	0	0	0	0	0	47062.5	0	0	30344.1	25637.7	0	0	0	0	0
tumor_218	ccRCC	0	0	0	0	0	0	0	0	0	0	0	0	0	0	7799.87	0	0	22830.3	16056.2	3543.74	0	0	0	0
tumor_219	ccRCC	0	0	0	0	0	0	0	0	0	0	0	0	0	0	7980.04	0	0	25237.2	1822.06	0	0	0	0	0
tumor_220	ccRCC	0	0	0	0	0	0	0	0	0	0	0	446.448	0	0	29940.7	0	0	19808.1	9531.48	32218.1	1846.79	0	0	0
tumor_221	ccRCC	3467.18	0	2070.84	4825.16	14935.8	0	0	0	0	0	0	381.094	0	0	54719.4	0	0	6131.79	57524.3	37526.1	206.371	190.5	0	0
tumor_222	ccRCC	0	0	3980.76	29341.7	0	0	0	0	0	0	0	0	0	0	19387.7	0	0	15909.8	6869.45	1842.39	0	0	0	0
tumor_223	ccRCC	0	0	1376.3	2794.16	0	0	0	28238.1	0	0	0	19701.8	0	0	25333.9	0	0	16547.7	833.165	30906.1	411.855	0	0	0
tumor_224	ccRCC	0	0	0	0	0	0	0	0	0	0	0	0	0	0	6476.74	0	0	24247.8	16928	377.902	0	0	0	0
tumor_225	ccRCC	0	0	9688.3	0	0	0	0	0	0	0	0	247.326	0	437.18	51779.1	0	0	25076.6	9104.37	26892	0	0	0	0
tumor_226	ccRCC	0	0	496.811	0	0	0	0	0	0	0	0	0	0	0	27255.6	0	0	23695.1	2107.38	12133	305.22	0	0	0
tumor_227	ccRCC	0	0	0	0	0	0	0	0	0	0	0	0	0	0	3302.43	0	0	39452.7	0	0	0	0	0	0
tumor_228	ccRCC	0	0	1197.39	0	0	0	0	0	0	0	0	0	0	0	23012.6	0	0	32220.7	726.894	6561.6	0	0	0	0
tumor_229	ccRCC	0	0	4068	0	0	0	0	836.161	0	0	0	4649.05	0	0	20203.1	281.355	0	30102.5	687.241	8506.19	0	0	0	0
tumor_230	ccRCC	0	0	718.853	0	0	0	0	0	0	0	0	685.344	0	0	4993.89	0	0	29935.4	0	915.004	0	0	0	0
tumor_231	ccRCC	123.501	0	1690.54	207.733	0	0	0	244.393	0	0	0	10420.9	0	0	15895.8	0	0	14626.5	2568.07	4577.2	195.587	0	0	0
tumor_232	ccRCC	0	0	0	0	0	0	0	0	0	0	0	0	0	0	0	0	0	22312.7	0	0	0	0	0	0
tumor_233	ccRCC	0	0	0	0	0	0	0	0	0	0	0	0	0	0	20622.4	0	0	18640.8	16138.5	0	0	0	0	0
tumor_234	ccRCC	0	0	1101.7	0	0	0	0	0	0	0	0	934.517	0	0	3488.83	0	0	46224.6	0	1198.48	0	0	0	0
tumor_235	ccRCC	0	0	0	184.703	0	0	0	0	0	0	0	0	0	0	16889.4	0	0	16498.7	23772.8	6466.41	0	193.838	0	0
tumor_236	ccRCC	0	0	0	0	0	0	0	0	0	0	0	0	0	0	11012.8	0	0	29950.5	0	0	0	0	0	0
tumor_237	ccRCC	0	0	0	1038.02	0	0	0	1134.62	0	0	0	223.261	0	0	8994.31	0	0	12550.2	16075.6	14099.7	0	0	0	0
tumor_238	ccRCC	0	0	4048.82	0	0	0	0	0	0	0	0	0	0	0	26317.4	0	0	36133.1	8439.45	0	0	0	0	0
tumor_239	ccRCC	0	0	222.709	0	0	0	0	0	0	0	0	709.308	0	0	19616.6	0	0	27209.8	22377.4	3363.18	0	0	0	0
tumor_240	ccRCC	0	0	0	0	0	0	0	0	0	0	0	0	0	0	7287.17	0	0	22927.5	9670.7	3509.83	0	0	0	0
tumor_241	ccRCC	0	0	2551.16	0	0	0	0	0	0	0	0	0	0	0	40625.2	0	0	29858.3	1668.65	11530.1	0	0	0	0
tumor_242	ccRCC	246.562	0	0	0	0	0	0	0	0	0	0	0	0	0	15774.9	0	0	27399.9	27897.7	3718.79	0	0	0	0
tumor_243	ccRCC	0	0	4774.66	0	0	0	0	0	0	0	0	211.524	0	0	31821.7	0	0	28555.3	22049.4	9499.84	0	0	0	0
tumor_244	ccRCC	0	0	0	0	0	0	0	0	0	0	0	0	0	0	9110.24	0	0	4723.44	14060.1	0	0	0	0	0
tumor_245	ccRCC	0	0	0	0	0	0	0	0	0	0	0	0	0	0	20291.2	0	0	19769.2	12166.2	0	0	0	0	0
tumor_246	ccRCC	0	0	9620.28	0	0	0	0	0	0	0	0	0	0	1690.02	45595.9	0	0	35142.6	5569.26	12363.3	0	0	0	0
tumor_247	ccRCC	0	0	3835.09	0	0	0	0	0	0	0	0	6674.71	0	0	21418.5	584.413	0	29573.1	0	2815.28	0	0	0	0
tumor_248	ccRCC	0	0	0	0	0	0	0	0	0	0	0	0	0	0	8757.83	0	0	22856	19096.2	435.848	0	0	0	0
tumor_249	ccRCC	0	0	0	0	0	0	0	0	0	0	0	0	0	0	9870.65	0	0	24208.9	14917.7	7476.95	200.799	0	0	0
tumor_250	ccRCC	0	0	0	0	0	0	0	0	0	0	0	0	0	0	0	0	0	25894.2	5621.8	310.055	0	0	0	0
tumor_251	ccRCC	0	0	0	0	0	0	0	0	0	0	0	0	0	0	23531.5	0	0	25861.9	8315.55	7248.94	0	0	0	0
tumor_252	ccRCC	0	0	4950.21	0	0	0	0	0	0	0	0	405.072	0	0	24764	0	0	32155.6	3244.55	1986.82	0	0	0	0
tumor_253	ccRCC	0	0	0	0	0	0	0	0	0	0	0	0	0	0	20275.7	0	0	29227	246.891	2467.98	0	0	0	0
tumor_254	ccRCC	0	0	208.196	0	0	0	0	0	0	0	0	0	0	0	34361.8	0	0	29942.6	10723.2	0	0	0	0	0
tumor_255	ccRCC	0	0	530.682	0	0	0	0	0	0	0	0	0	0	0	28591.1	0	0	18212.6	24914.8	9467.83	1530.65	0	0	0
tumor_256	ccRCC	400.453	0	6010.51	0	0	0	0	1945.7	0	0	0	7334.15	0	0	25187.5	577.177	0	28344.5	593.505	8602.49	329.287	0	0	0
tumor_257	ccRCC	0	0	0	0	0	0	0	0	0	0	0	0	0	0	23728.3	0	0	33899.4	4719.67	0	0	0	0	0
tumor_258	ccRCC	0	0	2028	0	0	0	0	0	0	0	0	1345.21	0	0	21984.4	0	0	26697.6	6773.91	12994.5	243.876	0	0	0
tumor_259	ccRCC	0	0	620.282	0	0	0	0	2609.29	0	0	0	21016.3	0	0	28469.7	869.853	0	18471.3	12967.9	28667.1	2428.66	0	0	0
tumor_260	ccRCC	0	0	0	0	0	0	0	0	0	0	0	0	0	0	18396.7	0	0	21220.9	27262.4	8543	0	0	0	0
tumor_261	ccRCC	0	0	1201.44	0	0	0	0	539.181	0	0	0	2100.19	0	0	22781.9	0	0	34838.3	3060.14	1790.07	0	0	0	0
tumor_262	ccRCC	0	0	481.691	0	0	0	0	478.325	0	0	0	658.415	0	0	18160.9	0	0	12808.7	6796.89	12564.2	0	0	0	0
tumor_263	ccRCC	178.93	0	6114.1	0	0	0	0	3847.43	0	0	0	14315	0	0	33508.7	868.276	0	20983.3	519.506	14509.3	0	0	0	0
tumor_264	ccRCC	0	0	402.403	6385.35	686.02	0	0	0	0	0	0	410.782	0	0	26797.5	0	0	14855	31984.3	8905.86	1495.47	0	0	0
tumor_265	ccRCC	0	0	0	1077.18	0	0	0	960.971	0	0	0	364.432	0	0	22126	0	0	19342.9	16125.9	17468.1	0	0	0	0
tumor_266	ccRCC	0	0	0	0	0	0	0	0	0	0	0	0	0	0	12018.3	0	0	22484.2	5249.39	397.506	0	0	0	0
tumor_267	ccRCC	0	0	0	0	0	0	0	0	0	0	0	0	0	0	12139.8	0	0	25566	10381.1	7055.86	0	0	0	0
tumor_268	ccRCC	0	0	0	0	0	0	0	0	0	0	0	0	0	0	4415.84	0	0	39254.1	511.491	0	0	0	0	0
tumor_269	ccRCC	0	0	217.079	0	249.839	0	0	0	0	0	0	281.591	0	0	27031.5	0	0	25913.5	16135.6	21735.8	484.652	0	0	0
tumor_270	ccRCC	0	0	0	531.587	361.082	0	0	4268.04	0	0	0	7158.11	0	0	4441.43	0	0	4935.69	19468	7118.9	0	0	0	0
tumor_271	ccRCC	0	0	178.663	946.129	0	0	0	0	0	0	0	0	0	0	12549	0	0	18461.1	13394.8	3238.62	0	0	0	0
tumor_272	ccRCC	0	0	0	0	0	0	0	0	0	0	0	0	0	0	7795.81	0	0	20119.4	5834.21	2690.88	0	0	0	0
tumor_273	ccRCC	0	0	32483.4	0	0	0	0	0	0	0	0	0	0	1763.81	88670.5	0	0	24184.9	288.051	0	25874.9	0	0	0
tumor_274	ccRCC	0	0	0	1126.99	1043.21	0	0	0	0	0	0	0	0	0	13593.4	0	0	977.641	20425.7	22216.5	0	0	0	0
tumor_275	ccRCC	0	0	5050.93	0	0	0	0	1456.04	0	0	0	4460.93	0	201.656	41542.5	0	0	23666.4	0	35589.5	1429.44	0	0	0
tumor_276	ccRCC	0	0	1506.65	15812.7	932.516	0	0	0	0	0	0	5722.15	0	0	7686.33	0	0	10385.7	25742.8	4927.91	0	10174.1	0	0
tumor_277	ccRCC	0	0	502.461	0	0	0	0	0	0	0	0	2196.95	0	0	10893.5	0	0	7331.56	15793	1713.84	0	0	0	0
tumor_278	ccRCC	0	0	0	2149.01	0	0	0	0	0	0	0	681.973	0	0	25775.5	0	0	14161.5	21564.6	20402.3	504.419	0	0	0
tumor_279	ccRCC	0	0	6512.6	0	10873	0	0	0	0	0	0	0	0	0	17702.2	0	0	17750.6	34235.7	1118.44	0	0	0	0
tumor_280	ccRCC	0	0	427.586	18741.5	0	0	0	194.43	0	0	0	1564.2	0	0	55500.5	0	0	4737.44	22865.4	9895.24	0	0	0	0
tumor_281	ccRCC	0	0	453.426	0	0	0	0	0	0	0	0	916.569	0	0	17572.7	0	0	25099.6	1955.03	10581.7	0	0	0	0
tumor_282	ccRCC	0	0	0	169.564	0	0	0	0	0	0	0	0	0	0	397.972	0	0	11482.2	17645.6	178.966	0	0	0	0
tumor_283	ccRCC	0	0	5507.61	507.234	0	0	0	7721.98	0	220.35	0	9820.5	0	508.75	30541	956.924	0	18601.2	6408.99	21795.7	249.885	0	0	0
tumor_284	ccRCC	0	0	0	0	0	0	0	0	0	0	0	0	0	0	3434.89	0	0	21441.7	8878.71	0	305.713	0	0	0
tumor_285	ccRCC	0	0	782.586	0	0	0	0	0	0	0	0	210.751	0	0	24966.9	0	0	18627	5857.02	33192.9	0	0	0	0
tumor_286	ccRCC	98.4139	0	840.822	0	0	0	0	786.173	0	0	0	6881.68	0	0	24247.8	0	0	11957.3	19153.3	20373.3	393.237	0	0	0
tumor_287	ccRCC	2598.55	1038.3	4980.61	4390.84	522.119	0	0	14807.8	0	0	0	4904.8	284.611	0	24503	353.049	0	4539.8	14500.7	16626	828.118	0	0	0
tumor_288	ccRCC	0	0	2391.93	276.515	0	0	0	408.159	0	0	0	4889.77	0	272.391	21509.2	331.99	0	7896.44	10861.5	34013.5	0	0	0	0
tumor_289	ccRCC	0	0	2075.65	0	0	0	0	0	0	0	0	1576.27	0	0	21280.3	0	0	31131.3	576.519	4387.83	0	0	0	0
tumor_290	ccRCC	0	0	0	1364.55	0	0	0	2233.6	0	0	0	757.159	0	0	9942.28	0	0	17382.3	0	14908.9	0	0	0	0
tumor_291	ccRCC	0	0	377.03	0	0	0	0	0	0	0	0	182.974	0	0	23549.6	0	0	23275.5	0	418.17	0	0	0	0
tumor_292	ccRCC	0	0	2385.55	0	0	0	0	0	0	0	0	385.022	0	0	24554.9	0	0	33092.9	2927.43	5342.62	0	0	0	0
tumor_293	ccRCC	0	0	0	0	0	0	0	0	0	0	0	0	0	0	24405	0	0	16457.8	15207.3	21331.7	0	0	0	0
tumor_294	ccRCC	0	0	0	0	0	0	0	0	0	0	0	0	0	0	15410	0	0	7935.26	7434.03	0	0	0	0	0
tumor_295	ccRCC	0	0	14507.2	0	0	0	0	0	0	0	0	792.019	0	0	55355.4	274.436	0	23402.1	18066.4	23644.5	0	0	0	0
tumor_296	ccRCC	0	0	0	0	0	0	0	498.985	0	0	0	0	0	0	21632.4	0	0	18582.1	5130.05	27237.4	0	0	0	0
tumor_297	ccRCC	0	0	0	0	0	0	0	0	0	0	0	0	0	0	17966.9	0	0	24326.6	495.148	10199.3	0	0	0	0
tumor_298	ccRCC	0	0	0	401.927	0	0	0	0	0	0	0	0	0	0	23362.2	0	0	17792.8	12745	3172.33	0	0	0	0
tumor_299	ccRCC	0	0	0	0	0	0	0	0	0	0	0	0	0	0	21079.1	0	0	37288.3	0	0	0	0	0	0
tumor_300	ccRCC	0	0	11156.3	0	0	0	0	0	0	0	0	0	0	0	25909.5	0	0	27587.6	5489.55	781.77	0	0	0	0
tumor_301	ccRCC	0	0	0	0	0	0	0	0	0	0	0	0	0	0	16571.9	0	0	20621.3	14844.5	8616.65	0	0	0	0
tumor_302	ccRCC	0	0	0	0	0	0	0	0	0	0	0	0	0	0	39299	0	0	25648.5	8454.37	21852.2	0	0	0	0
tumor_303	ccRCC	0	0	0	0	0	0	0	0	0	0	0	0	0	0	38567.2	0	0	26497.9	0	26750.2	0	0	0	0
tumor_304	ccRCC	0	0	0	0	4111.9	0	0	0	0	0	0	0	0	0	18747.9	0	0	16636.2	32316.6	2028.27	0	0	0	0
tumor_305	ccRCC	0	0	0	0	0	0	0	0	0	0	0	0	0	0	12300.8	0	0	23548.9	17670	2981.04	0	0	0	0
tumor_306	ccRCC	0	0	0	6870.74	4632.75	0	0	0	0	0	0	0	0	0	31642.1	0	0	18559.8	32251.8	19898.6	0	0	0	0
tumor_307	ccRCC	0	0	2109.26	0	0	0	0	0	0	0	0	0	0	372.213	35514.8	0	0	32493.7	2120.13	9586.2	0	0	0	0
tumor_308	ccRCC	0	0	0	0	0	0	0	0	0	0	0	0	0	0	10425.3	0	0	33510.9	4486.08	0	0	0	0	0
tumor_309	ccRCC	0	0	637.95	0	0	0	0	0	0	0	0	0	0	0	17921.7	0	0	22085.7	260.2	7136.26	6111.74	0	0	0
tumor_310	ccRCC	0	0	337.412	0	0	0	0	0	0	0	0	0	0	0	23055.6	0	0	30288.4	9678.98	3643.87	0	0	0	0
tumor_311	ccRCC	0	0	2364.38	10696.5	1779.69	0	0	236.296	0	0	0	237.777	0	0	27038.9	0	0	11038.2	29908.3	24515.8	0	0	0	0
tumor_312	ccRCC	0	0	1005.77	0	0	0	0	0	0	0	0	0	0	0	31536.7	0	0	31518.6	0	18166	0	0	0	0
tumor_313	ccRCC	0	0	0	0	0	0	0	0	0	0	0	0	0	0	0	0	0	0	0	0	0	0	0	0
tumor_314	ccRCC	0	0	1423.26	0	0	0	0	0	0	0	0	0	0	0	19744.3	0	0	23133.8	0	501.572	0	0	0	0
tumor_315	ccRCC	0	0	8561.89	0	0	0	0	0	0	0	0	0	0	3316.42	41905.4	0	0	29560.3	1612.96	11499.9	0	0	0	0
tumor_316	ccRCC	0	0	1416.38	0	0	0	0	0	0	0	0	0	0	0	21412.6	0	0	27890.8	428.097	11500	0	0	0	0
tumor_317	ccRCC	5889.91	0	4232.67	0	0	0	0	2209.55	0	0	0	14164.1	0	0	22423	0	0	8818.65	12911.6	6438.5	496.445	0	0	0
tumor_318	ccRCC	0	0	0	0	0	0	0	0	0	0	0	0	0	0	42099.2	0	0	27041.1	10472.9	7564.53	0	0	0	0
tumor_319	ccRCC	0	0	0	0	0	0	0	0	0	0	0	0	0	0	34247.3	0	0	23357.8	11720.6	32485.4	500.045	0	0	0
tumor_320	ccRCC	0	0	0	0	0	0	0	0	0	0	0	3395.54	0	0	24237.5	0	0	20337.4	17863.5	23794.4	0	0	0	0
tumor_321	ccRCC	0	0	0	0	0	0	0	0	0	0	0	0	0	0	19977.8	0	0	30564	0	0	0	0	0	0
tumor_322	ccRCC	0	0	0	0	8602	0	0	0	0	0	0	0	0	0	438.6	0	0	2314.24	24419.3	1677.57	0	0	0	0
tumor_323	ccRCC	0	0	773.068	0	0	0	0	0	0	0	0	331.977	0	0	9262.79	0	0	27541.4	2051.38	0	1246.46	0	0	0
tumor_324	ccRCC	0	0	0	0	0	0	0	0	0	0	0	0	0	0	14245.7	0	0	26817.5	0	1828.81	0	0	0	0
tumor_325	ccRCC	0	0	8669.54	0	0	0	0	0	0	0	0	221.333	0	0	18474.7	0	0	13965.4	14635.9	6244.01	0	0	0	0
tumor_326	ccRCC	0	0	216.957	5100.45	0	0	0	0	0	0	0	0	0	0	30143.2	0	0	19614.1	22887.3	7573.48	0	0	0	0
tumor_327	ccRCC	0	0	1703.71	0	0	0	0	0	0	0	0	0	0	0	47039.2	0	0	39785	656.094	1296.5	0	0	0	0
tumor_328	ccRCC	0	0	48327.4	0	0	0	0	0	0	0	0	1938.49	249.258	25482.6	106423	0	494.678	34848.4	0	14516.6	33768.1	0	0	0
tumor_329	ccRCC	0	0	0	0	0	0	0	0	0	0	0	0	0	0	17610.6	0	0	28375.6	823.692	3881.91	0	0	0	0
tumor_330	ccRCC	0	0	24081.9	0	0	0	0	0	0	0	0	0	0	19359.6	74557.5	240.984	0	35306.6	2893.31	21835.9	214.422	0	0	0
tumor_331	ccRCC	0	0	774.164	0	0	0	0	0	0	0	0	0	0	0	45087.7	0	0	37488.6	181.933	1578.9	0	0	0	0
tumor_332	ccRCC	0	0	0	0	0	0	0	0	0	0	0	0	0	0	478.987	0	0	13124.7	5230.09	0	0	0	0	0
tumor_333	ccRCC	0	0	0	0	0	0	0	670.245	0	0	0	7374.51	0	0	34022.2	0	0	19899.2	11414.2	25229.4	745.271	0	0	0
tumor_334	ccRCC	0	0	248.4	0	0	0	0	0	0	0	0	720.316	0	0	31513.8	0	0	28886.3	0	26398.9	0	0	0	0
tumor_335	ccRCC	0	0	12695	0	0	0	0	0	0	0	0	0	0	0	40723.5	0	0	28495.6	4047.35	0	4590.87	0	0	0
tumor_336	ccRCC	0	0	17578.8	0	0	0	0	0	0	0	0	0	0	11692	62450.4	0	0	32764.3	0	30793.4	0	0	0	0
tumor_337	ccRCC	0	0	0	0	0	0	0	0	0	0	0	0	0	0	11728.1	0	0	31186.6	2608.14	0	0	0	0	0
tumor_338	ccRCC	927.095	0	3958.39	0	0	0	0	10974.5	0	0	0	10472.3	0	0	10763.7	0	0	9977.73	10013	9063.43	634.367	0	0	0
tumor_339	ccRCC	0	0	0	0	0	0	0	0	0	0	0	0	0	0	16190	0	0	34492	0	2064.28	0	0	0	0
tumor_340	ccRCC	0	0	981.48	0	0	0	0	0	0	0	0	0	0	0	29323.7	0	0	29187	0	11072.6	0	0	0	0
tumor_341	ccRCC	0	0	0	0	0	0	0	0	0	0	0	0	0	0	35722	0	0	31554.7	0	256.18	0	0	0	0
tumor_342	ccRCC	0	0	1021.13	0	0	0	0	0	0	0	0	2081.98	0	0	28727.5	0	0	28030.1	0	18851.1	0	0	0	0
tumor_343	ccRCC	0	320.233	2065.55	0	0	0	0	341.187	0	0	0	1823.87	0	373.299	22612.7	475.784	0	28962.1	0	13987.5	1313.23	0	0	0
tumor_344	ccRCC	0	0	1160.64	0	0	0	0	0	0	0	0	0	0	0	29645.2	0	0	30004.7	0	4018.37	0	0	0	0
tumor_345	ccRCC	0	0	2753.2	0	0	0	0	0	0	0	0	0	0	363.621	23326.8	0	0	40521.1	0	0	0	0	0	0
tumor_346	ccRCC	173.691	0	424.859	8989.2	6507.82	0	0	2406.54	0	0	0	978.344	0	0	6210.05	0	0	7241.63	31302	1802.06	510.033	494.187	0	0
tumor_347	ccRCC	0	0	0	0	0	0	0	0	0	0	0	0	0	0	13422.6	0	0	26084	0	3326.99	0	0	0	0
tumor_348	ccRCC	0	0	1262.8	3033.09	0	0	0	9743.33	0	0	0	28946.9	0	0	39549.3	496.317	0	10974.7	4865.75	50632	0	0	0	0
tumor_349	ccRCC	0	0	470.899	0	0	0	0	0	0	0	0	0	0	0	13125.7	0	0	29466.6	0	0	0	0	0	0
tumor_350	ccRCC	0	0	0	203.595	0	0	0	0	0	0	0	0	0	0	21489.1	0	0	23180.7	9675.67	2468.78	0	441.884	0	0
tumor_351	ccRCC	0	0	0	0	0	0	0	0	0	0	0	0	0	0	18108.6	0	0	29957.1	0	5463.66	0	0	0	0
tumor_352	ccRCC	0	0	0	0	0	0	0	0	0	0	0	0	0	0	34098.3	0	0	29327.5	0	1774.73	0	0	0	0
tumor_353	ccRCC	0	0	8503.86	0	198.164	0	0	1617.64	0	0	0	6310.71	426.595	442.769	28836.9	1515.1	0	16979.8	13952.5	16826.1	2393.28	0	0	0
tumor_354	ccRCC	0	0	219.282	0	0	0	0	0	0	0	0	0	0	0	20103	0	0	29212.7	821.106	24831.3	0	0	0	0
tumor_355	ccRCC	0	0	2694.71	548.273	472.725	0	0	0	0	0	0	2233.67	0	0	10272	0	0	16510.5	14797.4	928.776	389.018	0	0	0
tumor_356	ccRCC	0	0	2192.93	0	0	0	0	0	0	0	0	0	0	0	20631.5	0	0	30505.9	0	3005.64	0	0	0	0
tumor_357	ccRCC	0	0	0	0	0	0	0	0	0	0	0	0	0	0	2161.98	0	0	38093.7	0	0	0	0	0	0
tumor_358	ccRCC	0	0	0	1303.46	227.304	0	0	0	0	0	0	0	0	0	29037	0	0	15864.2	25833.7	12392.6	0	0	0	0
tumor_359	ccRCC	0	0	0	0	0	0	0	0	0	0	0	0	0	0	12953.4	0	0	44438.1	0	578.956	0	0	0	0
tumor_360	ccRCC	0	0	23252.2	0	0	0	0	0	0	0	0	6201.35	181.978	1701.91	28664	2505.05	0	10443.1	13470.1	5979.41	382.201	1073.89	0	0
tumor_361	ccRCC	0	0	18008.5	0	0	0	0	0	0	0	0	529.881	0	9447.19	41870	0	0	34700.7	765.117	3704.32	0	0	0	0
tumor_362	ccRCC	0	0	3183.65	0	0	0	0	0	0	0	0	0	0	580.035	23891.5	0	0	35283.9	1776.05	0	0	0	0	0
tumor_363	ccRCC	0	0	0	4769.31	220.442	0	0	0	0	0	0	0	0	0	9355.43	0	0	11729.5	23070.9	2413.99	0	0	0	0
tumor_364	ccRCC	0	0	8000.51	0	0	0	0	0	0	0	0	337.865	0	3790.37	37240.5	0	0	36862.4	378.569	25745	400.29	0	0	0
tumor_365	ccRCC	0	0	493.101	0	0	0	0	238.857	0	0	0	3594.01	0	0	26176.6	0	0	23171.1	11290.4	774.701	217.19	0	0	0
tumor_366	ccRCC	0	0	248.031	0	0	0	0	0	0	0	0	0	0	0	3937.52	0	0	26263.6	0	0	0	0	0	0
tumor_367	ccRCC	0	0	30943.4	0	0	0	0	0	0	0	0	0	0	23634.2	87580.2	167.358	0	34840.8	5707.14	14871.6	0	0	0	0
tumor_368	ccRCC	0	0	0	0	0	0	0	0	0	0	0	207.102	0	0	24888.7	0	0	25734.6	461.289	2370.92	0	0	0	0
tumor_369	ccRCC	0	0	763.662	0	0	0	0	0	0	0	0	0	0	0	20150.5	0	0	36820.1	0	422.661	0	0	0	0
tumor_370	ccRCC	0	0	474.88	0	0	0	0	0	0	0	0	0	0	0	15201.2	0	0	28828	0	714.58	0	0	0	0
tumor_371	ccRCC	0	0	725.288	2275.08	590.171	0	0	0	0	0	0	1233.92	0	0	21000.1	0	0	10894.3	19563.6	14668.8	0	0	0	0
tumor_372	ccRCC	0	0	1199.45	0	0	0	0	0	0	0	0	0	0	185.292	23954.6	0	0	36008.4	0	0	0	0	0	0
tumor_373	ccRCC	0	0	0	202.885	616.1	0	0	0	0	0	0	0	0	0	3503.42	0	0	14847.8	26230.1	6163.27	0	180.917	0	0
tumor_374	ccRCC	0	0	1111.23	0	0	0	0	0	0	0	0	543.925	0	0	31137.1	0	0	25511.5	27295.6	33148.6	0	0	44089.1	68003.2
tumor_375	ccRCC	0	0	303.25	0	0	0	0	0	0	0	0	0	0	0	25131.3	0	0	25368.4	331.611	306.283	0	0	0	0
tumor_376	ccRCC	0	0	229.531	0	0	0	0	0	0	0	0	0	0	0	28078.5	0	0	28693.7	0	219.431	0	0	0	0
tumor_377	ccRCC	0	0	875.609	0	0	0	0	0	0	0	0	291.921	0	0	18019	0	0	22458.1	20405.1	7453.71	198.538	0	0	0
tumor_378	ccRCC	0	0	9677	347.786	1666.12	0	0	3019.35	0	0	0	11236	0	0	26561.3	1167.89	0	15033.2	24147.8	26137.6	2731.76	0	0	0
tumor_379	ccRCC	0	0	3384.69	0	0	0	0	0	0	0	0	0	0	0	31617.4	0	0	27716.3	13653.7	6330.47	0	0	0	0
tumor_380	ccRCC	0	0	3555.39	0	0	0	0	0	0	0	0	2331.39	0	0	28456.4	0	0	26334.6	9761.37	5477.36	249.087	0	0	0
tumor_381	ccRCC	0	0	12765.6	0	0	0	0	0	0	0	0	1343.81	0	284.755	44783.7	0	0	29889.1	5341.72	3275.08	532.116	0	0	0
tumor_382	ccRCC	0	0	651.683	0	0	0	0	0	0	0	0	0	0	0	42062.5	0	0	28599.8	5161.9	11940.4	0	0	0	0
tumor_383	ccRCC	0	137.171	6102.19	0	0	0	0	770.423	0	0	0	3074.72	0	416.79	34429.1	418.915	0	23307.4	16891.2	27316	3888.38	0	0	0
tumor_384	ccRCC	0	0	0	0	0	0	0	0	0	0	0	0	0	0	2528.97	0	0	20819	21532.4	0	0	0	0	0
tumor_385	ccRCC	0	0	6247.15	476.561	0	0	0	0	0	0	0	968.629	0	0	44962.6	0	0	21327.4	1235.72	33858.5	489.069	0	0	0
tumor_386	ccRCC	0	0	1853.31	0	0	0	0	0	0	0	0	0	0	0	35993.6	0	0	36352.6	365.444	328.185	0	0	0	0
tumor_387	ccRCC	0	0	8009.22	0	0	0	0	0	0	0	0	411.108	0	207.143	27083.1	0	0	29388.5	10601.5	9713.97	203.053	0	0	0
tumor_388	ccRCC	0	0	1439.39	0	0	0	0	0	0	0	0	0	0	0	33381.8	0	0	32869.9	8411.18	16615.9	0	0	0	0
tumor_389	ccRCC	0	2213.98	36610.5	0	0	0	0	3217.17	0	268.148	0	18970.9	1137.73	6381.54	65438.7	4827.49	782.395	29454.5	13582.4	25317.8	10880.8	0	0	0
tumor_390	ccRCC	0	0	1429.57	0	0	0	0	0	0	0	0	0	0	0	17814.6	0	0	29100.5	2895.61	1908.16	0	0	0	0
tumor_391	ccRCC	107.518	0	388.953	0	2394	0	0	0	0	0	0	279.573	0	0	14545.8	0	0	21349.3	29272.9	282.683	0	6047.66	0	0
tumor_392	ccRCC	0	0	5837.2	0	186.849	0	0	0	0	0	0	1712.56	0	0	24886.9	249.367	0	25552.5	21564.7	6914.98	1378.27	0	0	0
tumor_393	ccRCC	0	0	2339.32	0	0	0	0	295.099	0	0	0	2777.42	0	0	20087.3	0	0	25631.9	10769.6	14307.5	0	0	0	0
tumor_394	ccRCC	0	0	6168.91	5305.8	0	0	0	0	0	0	0	736.287	0	0	22565	0	0	25651.6	2205	1535.44	0	0	0	0
tumor_395	ccRCC	0	0	4189.43	0	0	0	0	0	0	0	0	1235.05	0	211.431	32437.3	200.259	0	25388	2298.11	18261	728.091	0	0	0
tumor_396	ccRCC	0	0	10336.5	0	0	0	0	0	0	0	0	0	0	209.205	25714.8	0	0	30092.6	5894.87	488.994	0	0	0	0
tumor_397	ccRCC	0	0	3685.67	335.793	379.506	0	0	10419.5	0	0	0	38335	0	0	22590.3	21855.7	0	9609.95	28542.4	32258.7	1371.43	0	0	0
tumor_398	ccRCC	0	193.853	6211.73	231.675	0	0	0	2098.4	0	0	0	6100.06	0	0	38011.6	269.135	0	24365.8	11693.5	32236.9	1906.48	0	0	0
tumor_399	ccRCC	0	0	11078	0	0	0	0	327.389	0	0	0	4132.94	0	0	27536.1	518.334	0	26392.8	5554.71	17871.7	2626.11	0	0	0
tumor_400	ccRCC	0	0	1722.08	0	0	0	0	0	0	0	0	724.294	0	0	24813.7	0	0	31321.3	4532.65	2211.56	0	0	0	0
tumor_401	ccRCC	0	0	4024.61	0	0	0	0	326.209	0	0	0	1839.43	0	0	24954.1	214.596	0	31884.6	10610.3	8824.91	2626.64	0	0	0
tumor_402	ccRCC	0	0	4558.03	0	0	0	0	0	0	0	0	198.676	0	0	15344.7	0	0	26951.3	2546.18	0	0	0	0	0
tumor_403	ccRCC	0	0	1296.68	0	0	0	0	0	0	0	0	240.284	0	0	11365.5	0	0	29992.5	11296.4	1025.29	173.291	0	0	0
tumor_404	ccRCC	0	0	849.22	0	0	0	0	0	0	0	0	0	0	0	17690.5	0	0	29230.2	1539.26	10360.5	0	0	0	0
tumor_405	ccRCC	0	0	1064.18	0	0	0	0	0	0	0	0	238.37	0	0	13444.7	0	0	25431.8	260.816	341.629	0	0	0	0
tumor_406	ccRCC	0	0	12687.8	0	0	0	0	0	0	0	0	1275.12	0	0	32310.5	0	0	30186.7	15708.5	1993.06	0	0	0	0
tumor_407	ccRCC	0	0	0	0	0	0	0	0	0	0	0	0	0	0	17825.7	0	0	23383.8	2355.72	0	0	0	0	0
tumor_408	ccRCC	0	0	216.874	0	0	0	0	0	0	0	0	0	0	0	4867.96	0	0	26067.7	4713.56	2959.96	0	0	0	0
tumor_409	ccRCC	0	0	23871.1	0	0	0	0	1176.05	440.225	595.092	0	11781.2	591.656	1118.11	43942.9	2990.89	432.163	25732.7	4134.34	24424.1	6919.69	0	0	0
tumor_410	ccRCC	0	0	194.952	0	0	0	0	0	0	0	0	0	0	0	3512.76	0	0	26130.5	9509.19	0	0	0	0	0
tumor_411	ccRCC	0	0	480.371	0	0	0	0	0	0	0	0	0	0	0	18577.5	0	0	25721.8	213.118	0	0	0	0	0
tumor_412	ccRCC	0	0	13593.8	0	0	0	0	0	0	0	0	0	0	4901.81	48596.3	0	0	34332.3	1486.11	21373.5	0	0	0	0
tumor_413	ccRCC	0	0	0	0	0	0	0	0	0	0	0	0	0	0	2970.55	0	0	24923.6	1562.28	296.251	0	0	0	0
tumor_414	ccRCC	0	0	0	0	0	0	0	0	0	0	0	0	0	0	29254.2	0	0	25892.8	17858.8	0	0	0	0	0
tumor_415	ccRCC	0	0	3743.17	204.394	335.923	0	0	1140.79	0	0	0	1480.55	0	0	25434.2	223.464	0	18627.7	31637	17225.6	3212.76	0	0	0
tumor_416	ccRCC	0	0	3138.4	0	0	0	0	0	0	0	0	259.956	0	0	6600.22	0	0	10349.8	16740.4	614.684	0	0	0	0
tumor_417	ccRCC	0	0	766.713	0	0	0	0	0	0	0	0	0	0	0	6537.01	0	0	26468.9	10931.4	0	0	0	0	0
tumor_418	ccRCC	193.425	0	0	0	0	0	0	382.99	0	0	0	461.478	0	0	2761.74	0	0	17832.6	11929.3	438.182	0	0	0	0
tumor_419	ccRCC	0	0	3425.7	0	0	0	0	0	0	0	0	238.205	0	0	27851.2	301.456	0	26931.2	226.489	9532.27	252.504	0	0	0
tumor_420	ccRCC	0	0	8263.08	0	0	0	0	226.473	0	0	0	3107.53	0	179.909	29516.1	240.659	0	29605.6	4314.08	9950.18	453.086	0	0	0
tumor_421	ccRCC	0	0	2216.29	0	0	0	0	0	0	0	0	916.592	0	0	20985.9	0	0	29153	4648.35	2769.96	841.589	0	0	0
tumor_422	ccRCC	0	0	1900.03	0	298.064	0	0	0	0	0	0	378.261	0	0	35555.7	0	0	33519.5	30215.5	0	189.563	0	0	0
tumor_423	ccRCC	0	0	6500.86	0	0	0	0	1503.75	0	0	0	3516.55	0	0	26443.4	363.577	0	27776.6	0	23804.8	648.421	0	0	0
tumor_424	ccRCC	116.63	0	17120	170.928	4102.46	1415.34	0	965.465	0	0	0	12357.6	0	2452.54	45644.9	1035.1	0	4835.69	17882.2	78242.7	4738.44	0	0	0
tumor_425	ccRCC	0	0	0	0	689.529	0	0	0	0	0	0	0	0	0	43306.8	0	0	20358.5	21207.3	18194.1	0	0	0	0
tumor_426	ccRCC	0	0	5831.57	378.233	0	0	0	3833.62	0	0	0	4532.32	0	611.305	33332.6	664.806	0	3075.6	12283.1	17245.8	463.721	0	0	0
tumor_427	ccRCC	0	0	1427.63	0	0	0	0	0	0	0	0	701.982	0	0	14954.9	293.432	0	20273.5	248.383	2986.68	0	0	0	0
tumor_428	ccRCC	0	0	1599.09	0	0	0	0	418.993	0	0	260.608	1657.17	0	0	14904.5	307.907	0	25752.8	4085.09	7401.02	0	0	0	0
tumor_429	ccRCC	0	0	527.011	0	0	0	0	1656.09	0	0	0	4628.44	0	0	16818.8	376.859	0	13851.1	0	17531.5	0	0	0	0
tumor_430	ccRCC	0	0	0	0	0	0	0	0	0	0	0	0	0	0	37535.3	0	0	16939.2	291.128	25626.1	0	0	0	0
tumor_431	ccRCC	0	0	187.013	0	0	0	0	1814.42	0	0	0	2427.52	0	0	12613.1	128.985	0	17959.2	0	7964.84	0	0	0	0
tumor_432	ccRCC	0	0	3048.64	211.173	0	0	0	5350.54	0	0	0	6518.66	0	0	32558.7	167.417	0	14208	0	30668.7	0	0	0	0
tumor_433	ccRCC	0	0	0	131.943	0	0	0	0	0	0	0	0	0	0	20318.6	0	0	16822.7	14870.6	21900.6	0	0	0	0
tumor_434	ccRCC	0	0	2577.73	534.476	6528.75	0	0	7724.45	0	0	0	18403.7	0	0	37693.4	584.138	0	11382.7	13051.5	23007.2	0	187.923	0	0
tumor_435	ccRCC	0	0	0	0	0	0	0	0	0	0	0	0	0	0	12813.2	0	0	19877.6	0	543.008	0	0	0	0
tumor_436	ccRCC	0	0	108.905	0	0	114.302	0	0	0	0	0	4731.92	0	0	21683.6	0	0	5059.42	0	56610.5	520.111	0	0	0
tumor_437	ccRCC	0	0	0	0	500.327	0	0	0	0	0	0	0	0	0	15902.4	0	0	1023.03	14551.6	27388.8	0	0	0	0
tumor_438	ccRCC	0	0	0	0	0	0	0	0	0	0	0	0	0	0	7578.61	0	0	20249.3	0	0	0	0	0	0
tumor_439	ccRCC	0	0	0	0	0	0	0	0	0	0	0	0	0	0	1556.24	0	0	19023.8	0	2202.26	0	0	0	0
tumor_440	ccRCC	0	0	0	0	0	0	0	0	0	0	0	147.475	0	0	41571.9	0	0	14234.4	0	27163.9	0	0	0	0
tumor_441	ccRCC	0	0	3400.59	0	0	0	0	0	0	0	0	454.745	0	856.389	29847.9	156.386	0	24369.5	567.504	37200.6	0	0	0	0
tumor_442	ccRCC	0	0	256.243	0	0	0	0	0	0	0	0	6388.86	0	0	29300.6	123.852	0	1296	0	12726.6	0	0	0	0
tumor_443	ccRCC	0	0	1704.55	0	343.023	0	0	682.917	0	0	0	15611.1	0	0	9519.55	3056.42	0	1913.31	9541.08	16830.7	0	0	0	0
tumor_444	ccRCC	0	0	706.923	0	14050.5	0	0	403.121	0	0	0	2061	0	147.232	2504.55	543.557	0	1325.98	30989.1	2749.76	0	8607.77	0	0
tumor_445	ccRCC	0	0	0	0	0	0	0	0	0	0	0	145.218	0	0	23631.1	0	0	3254.4	0	11057.1	0	0	0	0
tumor_446	ccRCC	0	0	0	0	0	0	0	0	0	0	0	0	0	0	13639.6	0	0	1077.92	6585.44	2589.61	0	0	0	0
tumor_447	ccRCC	0	0	729.935	0	0	0	0	5891.36	0	0	0	7222.67	0	0	29340.7	0	0	9263.06	0	35128.9	0	0	0	0
tumor_448	ccRCC	0	0	0	0	6121.35	0	0	549.215	0	0	0	0	0	0	1211.93	0	0	4369.43	17860.2	565.94	0	0	0	0
tumor_449	ccRCC	0	0	0	0	0	0	0	0	0	0	0	0	0	0	35711.6	0	0	10833.6	3322.38	30916.7	0	0	0	0
tumor_450	ccRCC	0	0	758.929	0	393.391	0	0	0	0	0	0	0	0	0	38785.1	0	0	18428.2	17861	25334.4	0	0	0	0
tumor_451	ccRCC	0	0	0	0	0	0	0	0	0	0	0	0	0	0	7542.16	0	0	7718.96	0	0	0	0	0	0
tumor_452	ccRCC	0	0	0	0	0	0	0	0	0	0	0	385.868	0	0	23312.3	0	0	25985.5	0	6911.26	549.303	0	0	0
tumor_453	ccRCC	0	0	4036.41	0	0	0	0	3386.94	0	0	0	11203	0	0	25766.1	0	0	9506.76	1167.03	5864.44	3338.23	0	0	0
tumor_454	ccRCC	0	12527.6	14177.7	0	250.378	0	0	3785.11	0	0	417.221	9871.2	0	0	50299.6	0	0	2148.37	22550.6	37759	625.342	0	0	0
tumor_455	ccRCC	689.417	0	5795.56	389.134	0	0	0	30061.6	0	0	0	36113	0	164.912	46855.2	1294.34	0	5907.14	176.898	72000.6	1986.73	0	0	0
tumor_456	ccRCC	0	0	0	0	0	0	0	0	0	0	0	0	0	0	3123.95	0	0	18985.5	785.014	0	0	0	0	0
tumor_457	ccRCC	0	0	0	652.843	0	0	0	19791.3	0	0	0	176.125	0	0	21945.1	0	0	1665.94	19495.7	26195.1	0	0	0	0
tumor_458	ccRCC	402.694	0	5740.35	1783.64	268.114	0	0	12538.1	0	0	0	11111.5	0	0	11704.5	290.309	0	1444.72	16173.8	12462.3	0	637.317	0	916.532
tumor_459	ccRCC	0	0	642.937	1007.35	0	0	0	1234.64	0	0	0	0	0	0	14863.3	0	0	3312.45	12495.9	16969.2	0	0	0	0
tumor_460	ccRCC	0	0	0	0	11850.9	0	0	735.081	0	0	0	0	0	0	31063.5	0	0	4218.2	24446	40017.4	0	2517.32	0	0
tumor_461	ccRCC	0	0	4256.39	0	0	0	0	553.188	0	0	0	2648.57	0	1324.89	21079.3	0	0	25817.5	0	4406.86	0	0	0	0
tumor_462	ccRCC	0	0	3556.77	1179.99	0	0	0	3281.61	0	0	0	4551.34	0	860.552	20555.6	1724.51	0	14879.1	0	11881.9	0	0	0	0
tumor_463	ccRCC	0	0	1550.15	0	0	0	0	225.42	0	0	0	2265.99	152.919	204.616	30878.2	1206	0	23294.3	7923.59	4978.04	151.987	0	0	0
tumor_464	ccRCC	0	0	1486.21	0	0	0	0	0	0	0	0	0	0	0	11019.1	0	0	22262.5	0	1371.75	0	0	0	0
tumor_465	ccRCC	220.203	0	21180.6	381.18	0	552.393	0	5707.25	0	0	0	14609.4	0	842.996	34211.2	0	0	2405	14033.5	27352.6	1043.2	0	0	0
tumor_466	ccRCC	0	0	0	0	0	0	0	0	0	0	0	0	0	0	20230.7	0	0	16934.7	5157.41	10822.5	271.791	0	0	0
tumor_467	ccRCC	0	0	0	0	0	0	0	10381.3	0	0	0	2412.93	0	0	23454.1	0	0	5504.68	11475.1	21133.6	0	3396	0	0
tumor_468	ccRCC	0	0	928.623	0	741.233	0	0	0	0	0	0	0	0	247.697	52795.7	0	0	25082	3410.56	8709.29	0	0	0	0
tumor_469	ccRCC	0	0	4724.51	0	0	0	0	4651.08	0	0	0	7173.86	200.974	248.571	51089	1117.02	0	3465.38	5673.13	32572.3	7394.35	0	0	0
tumor_470	ccRCC	0	0	0	0	0	0	0	0	0	0	0	0	0	0	9691.51	0	0	32309.5	0	3187.82	0	0	0	0
tumor_471	ccRCC	0	0	0	0	0	0	0	0	0	0	0	0	0	0	26975.5	0	0	25166.3	0	0	0	0	0	0
tumor_472	ccRCC	0	0	0	0	0	0	0	0	0	0	0	0	0	0	12495	0	0	26541.2	0	1188.77	0	0	0	0
tumor_473	ccRCC	0	0	1990.22	843.507	0	0	0	5673.27	0	0	0	316.862	0	0	16192.3	0	0	7397.16	1514.15	5846.77	314.325	0	0	0
tumor_474	ccRCC	0	0	165.537	0	0	0	0	0	0	0	0	151.457	0	0	17225.6	0	0	24088.3	0	20329.9	0	0	0	0
tumor_475	ccRCC	0	0	0	0	2260.49	0	0	0	0	0	0	0	0	0	16498.2	0	0	17717	28032.5	0	0	1207.24	0	0
tumor_476	ccRCC	0	0	483.773	0	0	0	0	0	0	0	0	0	0	0	9873.96	0	0	19496.2	0	3890.16	990.667	0	0	0
tumor_477	ccRCC	0	0	1279.15	0	0	0	0	0	0	0	0	3730.47	0	0	28970	0	0	22878.5	0	1119.87	708.09	0	0	0
tumor_478	ccRCC	0	0	0	0	0	0	0	0	0	0	0	370.455	0	0	22551.6	0	0	10687.4	533.535	2903.95	0	0	0	0
tumor_479	ccRCC	0	0	1542.72	0	0	0	0	0	0	0	0	3125.5	0	0	8291.98	0	0	21292.4	0	6020.64	0	0	0	0
tumor_480	ccRCC	0	0	923.88	0	127.588	0	0	0	0	0	0	646.739	0	149.338	25373.2	167.799	0	22230.1	22864.9	14506	183.268	0	0	0
tumor_481	ccRCC	0	0	0	0	0	0	0	0	0	0	0	0	0	0	10950.5	0	0	23250	0	13518.6	0	0	0	0
tumor_482	ccRCC	0	0	0	0	0	0	0	0	0	0	0	0	0	0	9483.13	0	0	22629.3	0	1136.9	0	0	0	0
tumor_483	ccRCC	0	0	0	0	0	0	0	0	0	0	0	0	0	0	20787.8	0	0	25334.6	0	0	0	0	0	0
tumor_484	ccRCC	0	0	189.674	0	0	0	0	432.614	0	0	0	371.025	0	0	27293.8	0	0	19493.2	0	34969	191.132	0	0	0
tumor_485	ccRCC	0	0	1505.32	0	0	0	0	0	0	0	0	0	0	0	10739.7	0	0	28322.6	0	4471.89	0	0	0	0
tumor_486	ccRCC	0	0	0	1187.33	0	0	0	0	0	0	0	326.744	0	0	27155.5	0	0	10316.1	2480.18	4596.43	180.627	0	0	0
tumor_487	ccRCC	0	0	313.685	0	0	0	0	8382.23	0	0	0	13819.9	0	0	26187	0	0	13398.8	0	28371.5	1423.9	0	0	0
tumor_488	ccRCC	0	0	0	0	301.731	0	0	0	0	0	0	0	0	0	18862.5	0	0	12137.5	3816.59	21374.1	0	0	0	0
tumor_489	ccRCC	0	0	914.248	0	353.461	0	0	229.412	0	0	0	1522.77	0	0	19482.7	198.435	0	22324.3	5115.79	26205.2	1201.38	0	0	0
tumor_490	ccRCC	0	0	0	0	0	0	0	0	0	0	0	0	0	0	2121.31	0	0	12063.1	3372	954.94	0	0	0	0
tumor_491	ccRCC	0	0	0	0	115.765	0	0	0	0	0	0	1350.88	0	0	25821	0	0	11861.2	6688.47	2087.9	0	0	0	0
tumor_492	ccRCC	0	0	0	0	0	0	0	0	0	0	0	0	0	0	21875.6	0	0	15980.9	1833.05	16805.6	158.226	0	0	0
tumor_493	ccRCC	0	0	468.105	0	397.102	0	0	1055.46	0	0	0	133.004	0	0	24838.3	0	0	7740.18	17885.9	10060.4	0	0	0	0
tumor_494	ccRCC	0	0	0	0	0	0	0	0	0	0	0	0	0	0	1480.02	0	0	22411.2	2134.49	624.993	0	0	0	0
tumor_495	ccRCC	0	0	627.463	0	0	0	0	220.983	0	0	0	493.779	0	0	13553.4	200.839	0	7590.95	178.599	12643.2	0	0	0	0
tumor_496	ccRCC	0	0	0	0	0	0	0	0	0	0	0	0	0	0	23244.8	0	0	24350.8	0	27339.2	0	0	0	0
tumor_497	ccRCC	0	0	0	0	0	0	0	438.998	0	0	0	1305.56	0	0	13172.1	0	0	18586.5	0	3219.88	242.633	0	0	0
tumor_498	ccRCC	0	0	217.911	0	0	0	0	337.837	0	0	0	0	0	0	7521.68	0	0	15995.5	0	2376.18	0	0	0	0
tumor_499	ccRCC	0	0	0	0	0	0	0	0	0	0	0	0	0	0	13307.1	0	0	29491.3	6269.44	860.779	0	0	0	0
tumor_500	ccRCC	0	0	0	0	0	0	0	0	0	0	0	0	0	0	26527.1	0	0	16448.9	481.328	17109.6	0	0	0	0
tumor_501	ccRCC	0	0	0	0	0	0	0	0	0	0	0	0	0	0	1227.55	0	0	19892.1	0	373.039	0	0	0	0
tumor_502	ccRCC	0	0	0	0	0	0	0	0	0	0	0	0	0	0	23405.2	0	0	5860.38	0	1809.6	0	0	0	0
tumor_503	ccRCC	0	0	910.907	0	1110.86	0	0	0	0	0	0	960.681	0	0	18322.6	0	0	4795.81	12218.8	1866.31	340.718	0	0	0
tumor_504	ccRCC	0	0	998.615	167.829	0	0	0	5364.27	0	0	0	1190.83	0	0	16388.8	397.404	0	4912.94	9963.06	11212.4	0	0	0	0
tumor_505	ccRCC	0	0	0	3177.7	0	0	0	0	0	0	0	0	0	0	13376	0	0	3721.44	2846.78	1734.4	0	0	0	0
tumor_506	ccRCC	0	0	0	0	394.792	0	0	0	0	0	0	0	0	0	19255	0	0	9598.48	1889.97	640.225	0	0	0	0
tumor_507	ccRCC	327.846	0	606.878	10491.3	1111.02	0	0	0	0	0	0	1059.64	0	0	23589.1	0	0	4589.16	16046.8	13548.5	196.481	0	0	0
tumor_508	ccRCC	0	0	3072.57	0	0	0	0	3122.1	0	0	0	3262.04	0	0	31810.2	0	0	23590.1	0	10532.5	0	0	0	0
tumor_509	ccRCC	0	0	1777.43	0	0	0	0	191.94	0	0	0	1114.84	0	0	18091.1	342.184	0	28208.3	0	3059.79	165.581	0	0	0
tumor_510	ccRCC	0	0	522.902	0	4459.98	0	0	165.392	0	0	0	366.426	0	0	22142.9	0	0	5398.43	17450.4	15150.6	0	0	0	0
tumor_511	ccRCC	0	0	2635.65	662.999	0	0	0	1796.53	0	0	0	2813.63	0	0	39475.8	648.463	0	8414.09	0	24462.6	2168.84	0	0	0
tumor_512	ccRCC	0	0	919.24	0	0	0	0	396.512	0	0	0	2136.94	0	0	20991.2	0	0	18218.8	0	5441.89	180.632	0	0	0
tumor_513	ccRCC	0	0	915.684	0	0	0	0	343.893	0	0	0	1663.31	0	0	24381.5	0	0	17321.9	0	7482.18	0	0	0	0
tumor_514	ccRCC	0	0	0	466.061	2539.61	0	0	171.275	0	0	0	0	0	0	24067.3	0	0	6061.63	29093.6	13583.7	0	0	0	0
tumor_515	ccRCC	0	0	0	0	4559.01	0	0	0	0	0	0	0	0	0	20758.2	0	0	18611.7	18853.2	3678.04	0	0	0	0
tumor_516	ccRCC	0	0	1001.66	0	0	0	0	1008.41	0	0	0	1408.1	0	0	32562.5	143.4	0	23947.5	1035.33	18263	0	0	0	0
tumor_517	ccRCC	0	0	0	0	0	0	0	0	0	0	0	0	0	0	26589.8	0	0	18126.4	618.262	13405.9	0	0	0	0
tumor_518	ccRCC	0	0	1931.89	0	0	0	0	0	0	0	0	0	0	0	14182.4	0	0	26172.7	0	4068.13	0	0	0	0
tumor_519	ccRCC	0	0	1044.78	0	0	0	0	593.048	0	0	0	1362.99	0	0	23870.5	0	0	17785.3	0	6252.32	0	0	0	0
tumor_520	ccRCC	0	0	5330.06	0	0	0	0	0	0	0	0	0	0	1908.25	27511.8	0	0	23180.3	1284.01	4838.64	0	0	0	0
tumor_521	ccRCC	0	0	0	0	439.644	0	0	439.801	0	0	0	474.756	0	0	18357.7	0	0	6153.66	8383.12	4581.17	0	0	0	0
tumor_522	ccRCC	0	0	4833.56	2158.87	0	0	0	8015.67	0	0	0	19760.5	0	207.456	34159.7	3369.26	0	7613.8	0	35311.1	0	0	0	0
tumor_523	ccRCC	0	0	0	336.119	0	0	0	977.637	0	0	0	3085.64	0	0	26874	0	0	9287.48	0	19349.3	0	0	0	0
tumor_524	ccRCC	0	0	2106.14	1246.3	0	0	0	3064.87	0	0	0	5529.85	0	182.629	29346.3	1176.72	0	7171.09	168.683	28778.6	734.685	0	0	0
tumor_525	ccRCC	0	0	361.45	0	0	0	0	0	0	0	0	374.997	0	0	15680.1	0	0	15653.1	0	6941.29	0	0	0	0
tumor_526	ccRCC	0	0	0	0	0	0	0	0	0	0	0	0	0	0	4514.9	0	0	20644.1	0	616.023	0	0	0	0
tumor_527	ccRCC	0	0	0	0	0	0	0	158.401	0	0	0	0	0	0	6497.26	0	0	12425.6	154.706	3341.87	0	0	0	0
tumor_528	ccRCC	0	0	343.42	3729.33	0	0	0	186.552	0	0	0	0	0	0	2748.9	0	0	4761.47	9004.67	0	0	0	0	0
tumor_529	ccRCC	0	1490.5	2207.13	0	7799.11	188.717	0	1829.97	0	0	0	2875.26	0	225.735	27646.4	0	0	1046.08	33660.4	36066.1	0	10621.6	0	0
tumor_530	ccRCC	0	0	0	574.035	0	0	0	0	0	0	0	7372.6	0	0	24352.5	391.364	0	8198.25	310.361	46357.3	0	0	0	0
tumor_531	ccRCC	0	0	891.469	404.144	0	0	0	425.9	0	0	0	1715.19	0	0	14032.9	366.703	0	10557.9	152.868	18736	0	0	0	0
tumor_532	ccRCC	0	0	0	0	0	0	0	0	0	0	0	0	0	0	19657.2	0	0	10374.5	1262.07	8827.87	0	0	0	0
tumor_533	ccRCC	0	0	0	0	3101.58	0	0	0	0	0	0	0	0	0	14297	0	0	9901.1	16773.6	7848.58	0	0	0	0
tumor_534	ccRCC	0	0	0	0	182.365	0	0	0	0	0	0	0	0	0	6626.52	0	0	19000.1	817.816	549.328	0	0	0	0
tumor_535	ccRCC	0	0	0	0	865.036	0	0	647.096	0	0	0	646.997	0	0	18941	410.689	0	5375.23	5447.11	10244.4	0	0	0	0
tumor_536	ccRCC	0	0	1085.45	567.233	3148.97	190.541	0	18461.9	0	0	0	17196.6	0	0	23029.2	384.794	0	4378.22	20232.2	40640.9	0	0	0	0
tumor_537	ccRCC	0	0	302.508	0	0	0	0	1016.84	0	0	0	1653.16	0	0	20173.2	264.919	0	16919.8	702.878	15931.2	0	0	0	0
tumor_538	ccRCC	0	0	0	0	0	0	0	0	0	0	0	695.349	0	0	12574.8	0	0	18760.2	2027.65	2057.92	0	0	0	0
tumor_539	ccRCC	0	0	1364.06	0	206.384	0	0	234.003	0	0	0	1868.14	0	0	17785	0	0	6152.87	12329.8	11660.6	0	0	0	0
tumor_540	ccRCC	0	0	354.445	1100.74	4691.67	0	0	4908.7	0	0	0	0	0	0	4808.31	0	0	9274.61	20302.7	682.642	0	0	0	0
tumor_541	ccRCC	152.041	0	914.076	0	227.233	0	0	2242.99	0	0	0	4910.42	0	0	27385.3	0	0	10457.8	16786.8	11702.4	7237.16	0	0	0
tumor_542	ccRCC	0	0	3011.19	0	754.24	0	0	1041.76	0	0	0	2588.28	0	931.034	37484.9	315.65	0	23484.6	16646.3	30230.5	10926.1	0	0	0
tumor_543	ccRCC	0	0	0	0	0	0	0	0	0	0	0	0	0	0	23389.8	0	0	17057.8	8974.71	10101.1	266.429	0	0	0
tumor_544	ccRCC	0	0	0	0	2158.74	0	0	0	0	0	0	0	0	0	8258.32	0	0	11425	20939.4	0	0	0	0	0
tumor_545	ccRCC	0	0	742.719	0	0	0	0	1243.93	0	0	0	861.56	0	188.472	16875.4	243.557	0	13261	11739.3	4825.65	233.15	0	0	0
tumor_546	ccRCC	0	0	1914.33	0	0	0	0	1278.5	0	0	0	2427.98	0	0	25199.6	0	0	15923.9	1961.21	20742.6	3224.25	0	0	0
tumor_547	ccRCC	0	0	0	0	0	0	0	0	0	0	0	0	0	0	5973.92	0	0	20164.3	2332.72	3225.72	0	0	0	0
tumor_548	ccRCC	0	0	168.773	0	0	0	0	2797.58	0	0	0	1200.15	0	0	37775.1	0	0	6789.12	15459.9	25923.9	0	0	0	0
tumor_549	ccRCC	0	0	10580.6	0	0	0	0	0	0	0	0	0	0	3740.46	25770.6	0	0	27593.7	514.022	2205.85	176.323	0	0	0
tumor_550	ccRCC	0	0	2878.91	0	149.388	0	0	0	0	0	0	287.138	0	180.033	18419.5	0	0	17838.6	15302.8	13168.4	644.88	0	0	0
tumor_551	ccRCC	0	0	0	0	0	0	0	0	0	0	0	0	0	0	6474.28	0	0	27938.1	1027.51	0	0	0	0	0
tumor_552	ccRCC	0	0	0	1303.22	8242.4	0	0	411.83	0	0	0	0	0	0	2322.29	0	0	7866.4	33769.9	885.158	0	941.095	0	0
tumor_553	ccRCC	0	0	0	0	228.103	0	0	0	0	0	0	0	0	0	16504.4	0	0	14804.6	13390.4	2300.95	0	0	0	0
tumor_554	ccRCC	0	0	0	0	0	0	0	0	0	0	0	1014.67	0	0	27353.3	0	0	27661.6	2197.72	5665.8	1717.51	0	0	0
tumor_555	ccRCC	0	0	0	0	0	0	0	0	0	0	0	0	0	0	201.132	0	0	30868.7	0	0	236.884	0	0	0
tumor_556	ccRCC	0	0	0	0	0	0	0	0	0	0	0	0	0	0	675.152	0	0	17892.8	8347.53	374.193	0	0	0	0
tumor_557	ccRCC	0	0	0	0	756.662	0	0	5235.05	0	0	0	0	0	0	22133.9	0	0	8125.03	21440.4	12869.6	330.264	0	0	0
tumor_558	ccRCC	0	0	0	0	0	0	0	0	0	0	0	203.236	0	0	12526.8	0	0	18369.3	2220.79	829.345	0	0	0	0
tumor_559	ccRCC	0	0	0	0	0	0	0	0	0	0	0	0	0	0	16648.1	0	0	19432.9	9620.56	14403.2	0	0	0	0
tumor_560	ccRCC	0	0	0	0	0	0	0	0	0	0	0	0	0	0	9352.43	0	0	20882.7	0	5061.49	0	0	0	0
tumor_561	ccRCC	122.858	0	1078.42	0	0	0	0	551.365	0	0	0	4222	0	0	24239.5	0	0	21963.4	172.359	27320.7	5959.02	0	0	0
tumor_562	ccRCC	0	0	0	0	0	0	0	0	0	0	0	0	0	0	10638	0	0	18408.9	1989.54	1745.79	0	0	0	0
tumor_563	ccRCC	0	0	0	0	0	0	0	303.38	0	0	0	305.154	0	0	26004	0	0	23256.6	12885.5	12898.3	1861.21	0	0	0
tumor_564	ccRCC	0	0	0	487.359	0	0	0	1002.41	0	0	0	5846.98	0	0	20626	0	0	17502.5	5772.72	7686.91	1866.2	0	0	0
tumor_565	ccRCC	0	0	0	0	0	0	0	0	0	0	0	0	0	0	3442.41	0	0	35633.4	0	0	0	0	0	0
tumor_566	ccRCC	0	0	0	0	0	0	0	0	0	0	0	0	0	0	8586.03	0	0	24347.8	0	5967.88	0	0	0	0
tumor_567	ccRCC	0	0	0	0	0	0	0	0	0	0	0	0	0	0	11894.9	0	0	15821.9	13041	434.043	0	0	0	0
tumor_568	ccRCC	0	0	0	180.136	0	0	0	973.177	0	0	0	0	0	0	5301.73	0	0	15518.1	12317.9	3441.34	0	0	0	0
tumor_569	ccRCC	0	5803.58	0	0	0	0	0	0	0	0	0	0	0	0	13972.1	0	0	27796.9	1381	9007.39	0	0	0	0
tumor_570	ccRCC	0	0	0	0	0	0	0	0	0	0	0	0	0	0	4059.21	0	0	21802.7	1916.97	5347.78	0	0	0	0
tumor_571	ccRCC	0	0	0	6803.08	153.22	0	0	0	0	0	0	0	0	0	5329.52	0	0	7995.94	7246.79	3161.76	0	0	0	0
tumor_572	ccRCC	0	0	0	0	0	0	0	0	0	0	0	0	0	0	15100	0	0	20543.5	889.918	1514.12	0	0	0	0
tumor_573	ccRCC	1907.04	1551.49	763.649	0	442.246	0	0	2247.52	0	0	0	1566.77	0	0	28304.7	0	0	769.281	20608.6	6571.16	243.285	433.412	0	0
tumor_574	ccRCC	0	0	0	0	0	0	0	0	0	0	0	0	0	0	11532.7	0	0	36828.3	6461.9	4741.83	0	0	0	0
tumor_575	ccRCC	0	0	209.029	0	0	0	0	447.573	0	0	0	503.453	0	0	18605.7	0	0	21117.7	0	5610.7	0	0	0	0
tumor_576	ccRCC	0	0	1524.72	0	641.193	0	0	198.039	0	0	0	1801.34	0	213.403	30187.6	452.291	0	12940.2	17139.6	23288.7	1389.72	0	0	0
tumor_577	ccRCC	0	0	0	0	0	0	0	0	0	0	0	0	0	0	6718.66	0	0	22774.3	630.816	0	0	0	0	0
tumor_578	ccRCC	0	0	0	0	0	0	0	0	0	0	0	0	0	0	17026.8	0	0	29292.5	3929.99	0	0	0	0	0
tumor_579	ccRCC	0	0	2707.41	0	0	0	0	0	0	0	0	0	0	269.294	32159.9	0	0	23317.3	287.804	16140.7	0	0	0	0
tumor_580	ccRCC	0	0	0	0	0	0	0	0	0	0	0	0	0	0	19923.6	0	0	25960.5	181.901	8148.65	0	0	0	0
tumor_581	ccRCC	0	0	0	14121.9	0	0	0	536.222	0	0	0	0	0	0	19408.7	0	0	11872.4	8052.48	13031.3	150.135	0	0	0
tumor_582	ccRCC	0	0	0	0	0	0	0	0	0	0	0	192.081	0	0	11058	0	0	37689.7	176.529	1911.99	0	0	0	0
tumor_583	ccRCC	0	0	0	0	0	0	0	0	0	0	0	0	0	0	4720.62	0	0	30265.3	7016.62	0	0	0	0	0
tumor_584	ccRCC	0	2317.34	297.75	0	0	0	0	0	0	0	0	451.806	0	0	18648.9	407.172	0	15447.3	0	4722.62	1995.18	0	0	0
tumor_585	ccRCC	0	554.529	0	0	0	0	0	0	0	0	0	0	0	0	21254.8	0	0	21453	0	19778.9	0	0	0	0
tumor_586	ccRCC	0	0	0	0	0	0	0	0	0	0	0	0	0	0	10527.5	0	0	26510.2	5029.08	0	2321.07	0	0	0
tumor_587	ccRCC	0	287.035	0	0	0	0	0	0	0	0	0	0	0	0	6450.47	0	0	30667	294.404	2303.17	0	0	0	0
tumor_588	ccRCC	0	1029.1	0	0	0	0	0	0	0	0	0	0	0	0	0	0	0	37423.7	371.019	0	0	0	0	0
tumor_589	ccRCC	0	0	0	0	0	0	0	0	0	0	0	0	0	0	14431.1	0	0	17281.5	2520.66	15406.9	179.695	0	0	0
tumor_590	ccRCC	0	0	2704.11	0	0	0	0	1129.93	0	0	0	1960.8	0	590.048	19534.5	195.211	0	18089.4	0	6287.45	1109.74	0	0	0
tumor_591	ccRCC	0	0	0	0	0	0	0	2867.04	0	0	0	0	0	0	20576.8	0	0	25085.5	429.876	16550.8	0	0	0	0
tumor_592	ccRCC	0	4560.1	0	0	0	0	0	0	0	0	0	0	0	0	7479.8	0	0	41818.9	0	650.96	0	0	0	0
tumor_593	ccRCC	0	1191.9	0	0	0	0	0	0	0	0	0	0	0	0	10691.4	0	0	33443	0	12753.2	0	0	0	0
tumor_594	ccRCC	0	0	0	185.255	0	0	0	0	0	0	0	0	0	0	38399.7	0	0	16448.8	13826.7	63475.8	783.428	0	0	0
tumor_595	ccRCC	0	0	0	0	0	0	0	0	0	0	0	0	0	0	0	0	0	57432.2	0	0	0	0	0	0
tumor_596	ccRCC	0	0	0	0	0	0	0	6920.43	0	0	0	16432.1	0	0	23602.8	365.888	0	19735.4	904.324	30626.8	650.6	0	0	0
tumor_597	ccRCC	0	0	0	0	911.628	0	0	0	0	0	0	0	0	0	16362.7	0	0	17332.7	21252.9	2720.18	0	0	0	0
tumor_598	ccRCC	432.344	5810.37	0	0	0	0	0	0	0	0	0	0	0	0	1680.96	0	0	33780.9	0	388.855	0	0	0	0
tumor_599	ccRCC	0	0	0	0	0	0	0	0	0	0	0	0	0	0	21078.2	0	0	36640.9	0	3725	0	0	0	0
tumor_600	ccRCC	0	140.033	0	0	0	0	0	0	0	0	0	0	0	0	18301.4	0	0	33907.2	0	2207.99	0	0	0	0
tumor_601	ccRCC	0	0	0	0	0	0	0	0	0	0	0	0	0	0	5280.59	0	0	26789.7	0	681.294	0	0	0	0
tumor_602	ccRCC	0	502.293	1999.66	729.416	0	0	0	4746.74	0	0	0	6774.16	0	0	30064.4	0	0	22975.5	0	32549.6	0	0	0	0
tumor_603	ccRCC	0	0	0	0	0	0	0	0	0	0	0	272.392	0	0	25542.8	0	0	20351.5	0	16684.6	306.482	0	0	0
tumor_604	ccRCC	99.7328	0	0	0	0	0	0	207.233	0	0	0	1529.17	0	0	18353.3	0	0	22952.5	232.598	2188.27	400.979	0	0	0
tumor_605	ccRCC	0	0	0	0	0	0	0	472.17	0	0	0	2543.65	0	0	38869.2	0	0	29398.3	3424.08	20451	690.155	0	0	0
tumor_606	ccRCC	0	0	1189.85	0	0	0	0	1937.69	0	0	0	4001.47	0	0	37065.8	481.584	0	25582.3	1010.09	24178	841.505	0	0	0
tumor_607	ccRCC	0	0	252.521	0	0	0	0	0	0	0	0	0	0	0	3092.13	0	0	29201.7	0	0	0	0	0	0
tumor_608	ccRCC	0	2954.21	161.899	0	0	0	0	0	0	0	0	0	0	0	2539.42	0	0	31219.6	0	3479.55	318.136	0	0	0
tumor_609	ccRCC	0	0	0	0	0	0	0	0	0	0	0	510.896	0	0	19428.3	0	0	31661.9	5130.21	12714.4	203.589	0	0	0
tumor_610	ccRCC	0	336.526	0	0	0	0	0	0	0	0	0	0	0	0	21563	0	0	33661.8	0	9664.48	0	0	0	0
tumor_611	ccRCC	0	1528.19	2209.98	0	0	0	0	6170.58	0	0	0	11109	0	0	28629.8	271.916	0	33413.9	0	33850.6	0	0	0	0
tumor_612	ccRCC	0	0	0	0	0	0	0	0	0	0	0	0	0	0	15751.7	0	0	38497.1	0	3442.45	0	0	0	0
tumor_613	ccRCC	0	0	1623.85	0	0	0	0	347.764	0	0	0	2320.47	0	0	16538.6	184.51	0	12631.8	2052.92	37754.4	4618.53	0	0	0
tumor_614	ccRCC	0	0	0	0	0	0	0	0	0	0	0	155.252	0	0	7840.12	0	0	22924.3	0	14813.4	1130.77	0	0	0
tumor_615	ccRCC	0	0	180.226	0	0	0	0	843.007	0	0	0	1133.22	0	0	21282.4	219.622	0	22841.7	496.067	21751.9	0	0	0	0
tumor_616	ccRCC	0	0	236.651	965.31	215.716	0	0	0	0	0	0	4761.11	0	0	24417.7	1943.47	0	14022	18842.9	39373.7	2550.47	0	0	0
tumor_617	ccRCC	0	0	0	0	8158.01	0	0	897.718	0	0	0	0	0	0	21008.4	0	0	8941.99	29436.4	23561.1	0	0	0	0
tumor_618	ccRCC	0	0	1658.15	0	0	0	0	4668.86	0	0	0	4890.88	0	0	19069.1	1073.01	0	9606.63	1917.68	26481.7	401.887	0	0	0
tumor_619	ccRCC	0	0	0	0	0	0	0	2238.64	0	0	0	7487.43	0	0	21088.5	0	0	15878.5	303.651	25131.4	0	0	0	0
tumor_620	ccRCC	0	0	0	0	0	0	0	0	0	0	0	0	0	0	448.466	0	0	41157	0	1952.4	0	0	0	0
tumor_621	ccRCC	0	0	318.805	0	0	0	0	6248.22	0	0	0	10836.6	0	0	29788.3	0	0	13393.5	0	22168.9	341.274	0	0	0
tumor_622	ccRCC	0	0	142.205	0	0	0	0	0	0	0	0	0	0	0	26346.5	0	0	11712.1	163.519	22939.5	0	0	0	0
tumor_623	ccRCC	0	0	4854.88	0	0	0	0	3355.1	0	0	0	5121.67	371.916	1186.59	26278.5	1375.3	0	11096.1	156.439	38491.8	3148.33	0	0	0
tumor_624	ccRCC	0	0	0	0	1216.61	0	0	0	0	0	0	892.097	0	0	33283	0	0	2367.79	20668.8	862.049	0	0	0	0
tumor_625	ccRCC	0	0	17097.1	0	0	0	0	0	0	0	0	139.337	0	13918.3	33960.4	0	0	25210.3	1132.08	13902.3	0	0	0	0
tumor_626	ccRCC	0	0	167.206	734.875	0	0	0	331.822	0	0	0	164.819	0	0	18552.3	0	0	6163.67	12032.5	18287.3	0	0	0	0
tumor_627	ccRCC	0	0	0	0	0	0	0	1755.14	0	0	0	367.505	0	0	19326.5	0	0	17056.7	0	11102.6	0	0	0	0
tumor_628	ccRCC	0	0	0	173.277	0	0	0	8305.35	0	0	0	486.192	0	0	19465.6	0	0	9275.95	12302.8	9571.59	0	0	0	0
tumor_629	ccRCC	0	0	903.588	0	0	0	0	0	0	0	0	583.037	0	0	1924.82	0	0	11616.1	8611.85	816.777	0	0	0	0
tumor_630	ccRCC	0	0	0	0	827.178	0	0	0	0	0	0	0	0	0	31574.9	0	0	19684.1	8155.15	15072.7	0	0	0	0
tumor_631	ccRCC	0	0	0	0	0	0	0	0	0	0	0	0	0	0	22743.6	0	0	15943.6	3165	0	0	0	0	0
tumor_632	ccRCC	0	0	0	0	993.203	0	0	2351.29	0	0	0	0	0	0	29647.8	0	0	9080.19	18474.5	6784.72	0	451.893	0	0
tumor_633	ccRCC	0	0	0	0	0	0	0	0	0	0	0	0	0	0	4098.5	0	0	22361.1	2508.22	1172.28	0	0	0	0
tumor_634	ccRCC	0	0	0	0	0	0	0	0	0	0	0	0	0	0	5770.9	0	0	18351.4	512.864	812.049	0	0	0	0
tumor_635	ccRCC	0	0	197.946	0	5106.51	0	0	0	0	0	0	0	0	0	15732.1	0	0	10020.1	22143.4	959.525	534.442	0	0	0
tumor_636	ccRCC	0	0	0	0	0	0	0	0	0	0	0	0	0	0	14384.1	0	0	23219.7	382.049	7398.19	0	0	0	0
tumor_637	ccRCC	0	0	0	0	0	0	0	138.063	0	0	0	643.098	0	0	23568.1	0	0	15653.1	0	26107.8	0	0	0	0
tumor_638	ccRCC	0	0	1915.74	13985.3	0	0	0	0	0	0	0	0	0	0	14707.9	0	0	2732.34	9204.87	0	0	0	0	0
tumor_639	ccRCC	0	0	0	0	0	0	0	0	0	0	0	0	0	0	15500.6	0	0	12467	0	9524.55	0	0	0	0
tumor_640	ccRCC	0	0	0	0	0	0	0	3886.6	0	0	0	2986.82	0	0	28375.4	0	0	5091.54	3986.18	31026.9	0	0	0	0
tumor_641	ccRCC	0	0	149.457	0	0	0	0	0	0	0	0	0	0	0	20056.6	0	0	24402.5	1452.27	3413.57	0	0	0	0
tumor_642	ccRCC	0	0	14471.9	0	0	0	0	18048.6	0	0	0	33101.7	0	1927.85	32262.4	7917.73	0	8867.03	0	43153.4	301.001	0	0	0
tumor_643	ccRCC	0	0	2168.83	0	0	0	0	3262.28	0	0	0	4669.78	0	261.763	17146	256.277	0	5708.04	4612.92	18122	0	0	0	0
tumor_644	ccRCC	0	0	0	0	0	0	0	0	0	0	0	0	0	0	4203.37	0	0	21829.6	0	163.164	0	0	0	0
tumor_645	ccRCC	0	0	4144.11	0	0	0	0	330.367	0	0	0	3491.05	0	0	21523.9	0	0	16142	0	16774.7	0	0	0	0
tumor_646	ccRCC	0	0	533.663	0	0	0	0	168.634	0	0	0	407.965	0	0	20415	0	0	15135.8	0	19328	0	0	0	0
tumor_647	ccRCC	0	0	3096.9	0	0	0	0	0	0	0	0	1532.91	0	214.798	11581.5	165.194	0	25826.3	0	6994.48	0	0	0	0
tumor_648	ccRCC	0	0	1999.27	0	0	0	0	0	0	0	0	0	0	340.2	5337.81	0	0	25774	0	0	0	0	0	0
tumor_649	ccRCC	0	0	17325.3	1255.92	0	0	0	9992.45	0	0	0	19887	601.61	4705.29	43127.6	3910.79	0	13810.5	0	43388.3	959.457	0	0	0
tumor_650	ccRCC	0	0	3231.35	0	0	0	0	3031.25	0	0	0	6305.39	0	330.119	26817.8	566.751	0	14670.1	199.982	28697.9	0	0	0	0
tumor_651	ccRCC	0	0	0	0	0	0	0	0	0	0	0	0	0	0	4505.22	0	0	22186.9	0	3454.11	0	0	0	0
tumor_652	ccRCC	0	0	0	0	0	0	0	0	0	0	0	0	0	0	11141.8	0	0	27270.4	0	8976.07	0	0	0	0
tumor_653	ccRCC	0	0	0	0	0	0	0	0	0	0	0	0	0	0	7068.71	0	0	22972.6	0	0	0	0	0	0
tumor_654	ccRCC	0	0	2492.88	0	0	0	0	1022.18	0	0	0	3402.09	0	339.034	35873.5	178.216	0	24551.1	0	13389	0	0	0	0
tumor_655	ccRCC	0	0	0	0	7314.48	0	0	2655.23	0	0	0	1171.05	0	0	31480.8	0	0	8291.57	25989.6	34763.8	968.398	14583.7	0	0
tumor_656	ccRCC	0	0	4386.7	0	0	0	0	4423.82	0	0	0	9335.21	0	1015.13	33362.4	3360.97	0	17843.4	0	30566.3	0	0	0	0
tumor_657	ccRCC	0	0	5528.91	0	6578.39	0	0	482.682	0	0	0	9128.68	0	450.944	38619.3	888.604	0	8586.94	17527.1	29934.3	0	0	0	0
tumor_658	ccRCC	0	0	2161.23	0	0	0	0	387.745	0	0	0	1449.52	0	154.829	23347.2	177.437	0	15853.8	0	9789.32	0	0	0	0
tumor_659	ccRCC	0	0	3341.05	0	0	0	0	2212.64	0	0	0	3333.61	350.584	467.379	19823.2	337.868	0	12423.3	2634.43	7528.7	415.094	0	0	0
tumor_660	ccRCC	0	0	4931.08	0	443.869	0	0	0	0	0	0	0	0	2221.81	18709.6	0	0	22789	17548.1	275.145	0	0	0	0
tumor_661	pRCC	0	0	3938.23	0	0	0	0	0	0	0	0	2305.11	0	0	27658.4	0	0	28539.5	612.146	10806.1	0	0	0	0
tumor_662	pRCC	0	0	420.836	0	0	0	0	0	0	0	0	0	0	0	18501.6	0	0	27543.5	0	3953.55	0	0	0	0
tumor_663	pRCC	0	0	2145.89	9247.78	4223.08	0	0	0	0	0	0	915.204	0	0	7676.62	253.097	0	1322.64	29414.7	1107.72	272.508	235.655	0	0
tumor_664	pRCC	0	0	4718.81	0	0	0	0	0	0	0	0	731.583	0	688.757	20178.8	0	0	32079.8	4843.75	6131.29	0	0	0	0
tumor_665	pRCC	895.937	0	140.246	0	0	0	0	0	0	0	0	0	0	0	43386.1	0	0	34960.7	23769.4	0	0	0	0	0
tumor_666	pRCC	186.927	0	325.852	0	144.575	0	0	0	0	0	0	359.363	0	0	15628.3	0	0	34510.8	15180.7	2698.29	0	0	0	0
tumor_667	pRCC	0	0	0	8329.65	11530.5	0	0	0	0	0	0	0	0	0	3840.82	0	0	7127.58	35675.5	456.223	279.049	9482.34	0	0
tumor_668	pRCC	2604.94	0	0	719.006	914.317	0	0	0	0	0	0	0	0	0	27816.7	0	0	15496.9	36351.4	16591	0	3577.17	0	0
tumor_669	pRCC	6087.05	0	0	0	1158.72	0	0	0	0	0	0	0	0	0	21231.9	0	0	19672.8	34709.8	4086.19	0	0	0	0
tumor_670	pRCC	0	0	5131.36	0	0	0	0	0	0	0	0	0	0	401.134	35010.5	0	0	26324.7	16504.7	14743.8	0	0	0	0
tumor_671	pRCC	0	0	1134.94	0	2205.48	0	0	0	0	0	0	374.024	0	0	10829.6	0	0	25543.4	27212.5	513.227	0	0	0	0
tumor_672	pRCC	0	0	11679.9	0	0	0	0	0	0	0	0	0	0	268.866	39546.3	0	0	30466.4	20848.3	303.035	0	0	0	0
tumor_673	pRCC	9420.41	0	0	3745.76	12851.9	0	0	0	0	0	0	0	0	0	11912	0	0	1778.13	47203.4	299.849	0	10482.6	0	0
tumor_674	pRCC	895.43	0	196.551	0	0	0	0	0	0	0	0	0	0	0	15974.3	0	0	26459.8	10157.6	1307.95	0	0	0	0
tumor_675	pRCC	6995.84	0	141.67	0	0	0	0	0	0	0	0	0	0	0	51064.4	0	0	28406.3	18960.8	31356.2	0	0	0	0
tumor_676	pRCC	246.914	0	417.302	2137.35	2031.21	0	0	0	0	0	0	179.789	0	0	26718.3	0	0	17617.6	37761.3	15154.1	0	366.616	0	0
tumor_677	pRCC	0	0	476.448	0	0	0	0	0	0	0	0	438.616	0	0	24549.2	0	0	28019	2031.41	14083.4	0	0	0	0
tumor_678	pRCC	1677.53	0	10585.9	929.584	2922.05	0	0	0	0	0	0	2510.7	0	0	21425.5	623.032	0	10439.4	22612.6	1149.6	0	1339.76	0	0
tumor_679	pRCC	0	0	539.554	0	0	0	0	0	0	0	0	0	0	0	17611.7	0	0	24062.8	16112.3	1106.74	0	0	0	0
tumor_680	pRCC	0	0	0	0	0	0	0	0	0	0	0	0	0	0	22938.2	0	0	33955.7	4667.91	534.477	0	0	0	0
tumor_681	pRCC	0	0	0	0	0	0	0	0	0	0	0	0	0	0	1705.93	0	0	25225.4	19672.8	0	0	0	0	0
tumor_682	pRCC	1060.19	0	0	15385.6	15784.3	0	0	0	0	0	0	0	0	0	11818.9	0	0	6783.86	43231.4	0	0	0	0	0
tumor_683	pRCC	2014.57	0	377.44	0	0	0	0	0	0	0	0	0	0	0	15148.1	0	0	35321.7	7073.32	0	0	0	0	0
tumor_684	pRCC	0	0	2225.57	1522.2	738.254	0	0	208.099	0	0	0	3557.6	0	0	11549.8	522.514	0	16482.8	23463.4	5301.2	0	0	0	0
tumor_685	pRCC	0	0	9631.42	0	0	0	0	0	0	0	0	3311.97	0	354.985	29360.8	1288.47	0	23133.5	9504.66	17354.3	0	0	0	0
tumor_686	pRCC	531.486	0	0	0	0	0	0	0	0	0	0	0	0	0	15639	0	0	22279.6	22517.8	6058.04	0	0	0	0
tumor_687	pRCC	0	0	3333.59	0	0	0	0	0	0	0	0	0	0	640.991	24596	0	0	38361.6	6150.9	0	0	0	0	0
tumor_688	pRCC	146.686	0	0	0	11423.4	0	0	0	0	0	0	0	0	0	21590	0	0	16488.8	40918	0	0	0	0	0
tumor_689	pRCC	16593.8	0	0	12568.4	18394.7	0	0	0	0	0	0	0	0	0	13584.5	0	0	9743.77	53756.4	0	0	222.002	0	0
tumor_690	pRCC	5498.71	0	0	1535.22	1171.12	0	0	0	0	0	0	0	0	0	10421.2	0	0	20863	26619.5	0	0	0	0	0
tumor_691	pRCC	303.88	0	808.534	727.691	0	0	0	0	0	0	0	0	0	0	20290.9	0	0	21136	22335.5	12881.4	810.853	0	0	0
tumor_692	pRCC	6605.26	0	0	4889.62	4033.32	0	0	0	0	0	0	0	0	0	21833.5	0	0	19945.6	25522.5	0	0	0	0	0
tumor_693	pRCC	0	0	0	0	0	0	0	0	0	0	0	0	0	0	15007.5	0	0	23114.3	2909.13	0	0	0	0	0
tumor_694	pRCC	0	0	0	1557.98	0	0	0	0	0	0	0	0	0	0	29208.9	0	0	23026.7	21936.1	17878.1	0	0	0	0
tumor_695	pRCC	0	0	0	0	0	0	0	0	0	0	0	0	0	0	23410.6	0	0	28473.3	4728.04	0	0	0	0	0
tumor_696	pRCC	0	0	0	0	6956.32	0	0	0	0	0	0	0	0	0	0	0	0	27036.6	34886	0	0	0	0	0
tumor_697	pRCC	0	0	2281.08	8916.3	414.423	0	0	0	0	0	0	0	0	0	11972.1	0	0	13290.1	17442.9	0	740.542	0	0	0
tumor_698	pRCC	0	0	0	0	2564.46	0	0	0	0	0	0	0	0	0	15223.3	0	0	8957.67	25787.9	0	0	0	0	0
tumor_699	pRCC	0	0	0	1986.81	1163.87	0	0	0	0	0	0	0	0	0	15893.6	0	0	18089.8	22145.4	0	0	0	0	0
tumor_700	pRCC	0	0	921.152	0	0	0	0	0	0	0	0	0	0	184.995	29104.1	0	0	33099.7	17798.2	0	0	0	0	0
tumor_701	pRCC	0	0	0	0	0	0	0	0	0	0	0	0	0	0	28650.2	0	0	31226.7	15885.4	6330.97	0	0	0	0
tumor_702	pRCC	5762.87	0	187.228	367.442	1422.94	0	0	0	0	0	0	0	0	0	29105.5	0	0	9025.75	30932.2	12390.3	0	0	0	0
tumor_703	pRCC	229.86	0	0	0	0	0	0	0	0	0	0	0	0	0	25821.8	0	0	25120.5	32494.9	0	0	0	0	0
tumor_704	pRCC	0	0	7646.59	5045.24	0	0	0	0	0	0	0	16252.2	0	219.887	56578.6	6410.59	0	15197.8	24800.1	48034.2	735.844	0	0	0
tumor_705	pRCC	0	0	19777.9	0	0	0	0	0	0	0	0	1498.68	0	6807.83	62447.7	0	0	29631.3	9828.78	20419.4	0	0	0	0
tumor_706	pRCC	5958.39	0	0	1321.33	0	0	0	0	0	0	0	0	0	0	31678.3	0	0	6881.49	27683.3	910.617	0	0	0	0
tumor_707	pRCC	129.804	0	17668.2	0	0	0	0	0	0	0	0	2291.99	0	1235.59	47345	933.509	0	24346	23167.2	21663.7	1143.38	0	0	0
tumor_708	pRCC	1726.58	0	448.854	0	0	0	0	0	0	0	0	0	0	0	24988	0	0	33541.2	25438.3	0	0	0	0	0
tumor_709	pRCC	0	0	3149.73	0	0	0	0	697.134	0	0	0	2011.37	0	0	28090.8	0	0	22761.1	0	15090.6	0	0	0	0
tumor_710	pRCC	0	0	0	0	0	0	0	0	0	0	0	0	0	0	22875.9	0	0	17627.3	1456.41	13585.1	0	0	0	0
tumor_711	pRCC	3249.3	0	252.218	0	23519.7	0	0	261.197	0	0	0	1741.44	0	0	3423.77	0	0	4563.13	35913.5	853.255	0	12811.6	0	0
tumor_712	pRCC	0	0	0	0	9991.64	0	0	0	0	0	0	0	0	0	38810.2	0	0	13633.7	15092.8	0	0	0	0	0
tumor_713	pRCC	88.976	0	0	0	17690.1	0	0	1460.36	0	0	0	881.85	0	0	22632	423.387	0	6842.04	30933.4	13438.4	0	0	0	0
tumor_714	pRCC	76.1439	0	0	0	22997.9	0	0	0	0	0	0	0	0	0	9561.91	0	0	1253.42	32473.2	141.871	0	1774.48	0	0
tumor_715	pRCC	7749.26	0	836.217	0	10122	0	0	517.355	0	0	0	892.512	0	145.516	14170.1	336.584	0	7601.41	21995.9	2117.43	149.19	0	0	0
tumor_716	pRCC	0	0	739.552	0	0	0	0	0	0	0	0	0	0	139.156	14458.9	0	0	21914.6	1222.1	309.398	0	0	0	0
tumor_717	pRCC	0	0	1266.87	0	8972.43	0	0	493.193	0	0	0	1998.47	0	207.818	21133.7	1584.55	0	6901.06	15733	4067.88	0	0	0	0
tumor_718	pRCC	1653.67	0	1361.82	0	0	0	0	839.483	0	0	0	1281.92	0	0	28795	464.694	0	19000.1	11675.4	4631.96	0	0	0	0
tumor_719	pRCC	668.085	0	0	0	0	0	0	0	0	0	0	133.83	0	0	20304	0	0	10912.6	10539.8	404.642	0	0	0	0
tumor_720	pRCC	2767.39	0	0	0	0	0	0	0	0	0	0	0	0	0	348.759	0	0	20272.9	0	0	0	0	0	0
tumor_721	pRCC	0	0	8658.59	0	0	0	0	0	0	0	0	188.241	0	187.867	11142.1	0	0	9139.39	2872.34	1916.14	0	0	0	0
tumor_722	pRCC	416.342	0	0	0	0	0	0	0	0	0	0	0	0	0	26151.7	0	0	24248.1	6034.1	0	0	0	0	0
tumor_723	pRCC	0	0	8731.39	0	0	0	0	0	0	0	0	163.226	0	3345.3	22349.9	0	0	25568.8	162.59	6980.79	0	0	0	0
tumor_724	pRCC	9305.63	0	0	0	470.966	0	0	0	0	0	0	198.988	0	0	20576.6	0	0	3846.34	14602.1	15586.8	0	0	0	0
tumor_725	pRCC	0	0	232.345	0	0	0	0	0	0	0	0	0	0	0	10403.7	0	0	19886	0	110.853	0	0	0	0
tumor_726	pRCC	0	0	0	0	9600.96	0	0	0	0	0	0	0	0	0	26304.4	0	0	23826.2	30762.5	0	0	0	0	0
tumor_727	pRCC	537.347	0	321.856	0	0	0	0	0	0	0	0	0	0	0	19024.4	0	0	20581	672.154	16195.4	305.608	0	0	0
tumor_728	pRCC	0	403.675	1634.4	0	0	0	0	0	0	0	0	1545.51	0	0	17068.5	313.775	0	10495.3	3187.36	7547.72	0	0	0	0
tumor_729	pRCC	0	0	0	0	0	0	0	0	0	0	0	0	0	0	13130.4	0	0	29966.2	0	242.836	0	0	0	0
tumor_730	pRCC	525.443	0	0	362.759	19721	0	0	0	0	0	0	0	0	0	47552.1	0	0	3928.47	40837.5	33071.7	0	6879.76	0	0
tumor_731	pRCC	6368.11	0	471.391	0	5153.38	0	0	0	0	0	0	488.505	0	0	16266.9	0	0	20495.6	21832.3	1286.91	0	0	0	0
tumor_732	pRCC	113.159	0	994.995	0	0	0	0	388.938	0	0	0	961.39	0	0	15126.6	0	0	17559.5	13762	9792.11	189.752	0	0	0
tumor_733	pRCC	0	0	787.279	0	0	0	0	0	0	0	0	408.228	0	0	10247.1	0	0	25572.4	0	2701.48	0	0	0	0
tumor_734	pRCC	0	0	0	0	0	0	0	0	0	0	0	0	0	0	15107.1	0	0	16326.6	0	897.205	0	0	0	0
tumor_735	pRCC	1569.32	0	1466.47	168.137	143.248	0	0	320.394	0	0	0	1668.23	0	169.27	24653.8	162.357	0	5001.37	11772.5	15255.2	0	0	0	0
tumor_736	pRCC	2539.69	0	1385.05	187.949	2769.89	0	0	645.092	0	0	0	1440.75	0	0	19309.6	0	0	3771.69	15507.4	5491.31	0	0	0	0
tumor_737	pRCC	197.073	0	0	10403.8	21416	0	0	0	0	0	0	0	0	0	20545.7	0	0	2596.14	24850.8	0	0	0	0	0
tumor_738	pRCC	6156.79	0	163.541	0	7989.86	0	0	0	0	0	0	275.213	0	0	19245.7	0	0	2085.3	16213.5	7735.54	0	0	0	0
tumor_739	pRCC	0	0	0	0	0	0	0	0	0	0	0	0	0	0	10356.7	0	0	19982.3	6546.94	429.978	0	0	0	0
tumor_740	pRCC	0	0	0	1729.23	529.894	0	0	0	0	0	0	0	0	0	19109.5	0	0	6070.1	19480.4	16523.8	0	0	0	0
tumor_741	pRCC	0	0	0	0	3230.97	0	0	0	0	0	0	0	0	0	4457.16	0	0	8556.69	16723	0	0	0	0	0
tumor_742	pRCC	2118.97	0	331.615	0	759.091	0	0	0	0	0	0	0	0	0	22465	206.533	0	20221.2	25215.8	3230.31	722.657	0	0	0
tumor_743	pRCC	0	0	0	0	17907.8	0	0	0	0	0	0	0	0	0	0	0	0	3944.96	32146.8	1238.3	0	0	0	0
tumor_744	pRCC	0	0	1451.91	0	0	0	0	207.638	0	0	0	1735.26	0	0	15737.3	199.873	0	21729.9	3506.43	3762.36	1750.78	0	0	0
tumor_745	pRCC	1035.53	0	1553.79	0	1760.53	0	0	309.069	0	0	0	2119.77	0	331.091	32622.2	1013.25	0	15189.7	20077.8	27565.8	983.921	0	0	0
tumor_746	pRCC	0	0	0	0	0	0	0	0	0	0	0	0	0	0	15238.9	0	0	8221.82	21101.9	0	0	0	0	0
tumor_747	pRCC	0	0	0	0	0	0	0	0	0	0	0	0	0	0	30256.6	0	0	23219	10176.8	328.298	0	0	0	0
tumor_748	pRCC	418.675	0	668.372	234.311	0	0	0	0	0	0	0	2491.68	0	0	11890.7	245.225	0	18479.4	9132.48	14184.9	1025.24	0	0	0
tumor_749	pRCC	274.66	0	172.64	0	1499.11	0	0	0	0	0	0	0	0	0	14346.1	0	0	20179.8	20256.1	346.905	0	0	0	0
tumor_750	pRCC	0	0	1140.51	0	0	0	0	0	0	0	0	766.22	0	0	15180.4	0	0	29497.2	5268.29	7918.18	0	0	0	0
tumor_751	pRCC	1637.8	0	0	0	4924.55	0	0	0	0	0	0	0	0	0	10090.4	0	0	17148.1	21638.3	0	0	0	0	0
tumor_752	pRCC	0	303.916	0	0	0	0	0	0	0	0	0	0	0	0	13056.9	0	0	27553.3	2768.31	20172.9	242.775	0	0	0
tumor_753	pRCC	0	0	0	0	0	0	0	0	0	0	0	0	0	0	0	0	0	28487.7	9586.41	0	0	0	0	0
tumor_754	pRCC	979.05	0	0	0	0	0	0	0	0	0	0	0	0	0	22558.7	0	0	326.492	15039.8	704.105	0	0	0	0
tumor_755	pRCC	0	0	0	0	0	0	0	0	0	0	0	439.52	0	0	18692.8	0	0	27972.2	2561.88	8016.57	0	0	0	0
tumor_756	pRCC	2339.67	0	804.634	2164.51	20770.9	0	0	163.326	0	0	0	306.752	0	159.038	34247.2	0	0	2868.39	46759.3	37254.4	0	0	0	0
tumor_757	pRCC	2255.15	0	0	0	0	0	0	0	0	0	0	0	0	0	22621.2	0	0	26036.6	15445.4	0	0	0	0	0
tumor_758	pRCC	0	0	3775.54	530.388	0	0	0	4026.74	0	0	0	8097.58	0	0	27792.5	539.86	0	26424	3015.21	25804.8	2023.96	0	0	0
tumor_759	pRCC	0	0	0	0	0	0	0	0	0	0	0	0	0	0	22106.9	0	0	22847.4	10454.8	23705.3	655.088	0	0	0
tumor_760	pRCC	0	0	0	0	0	0	0	0	0	0	0	0	0	0	9941.42	0	0	28582	1378.42	0	0	0	0	0
tumor_761	pRCC	0	0	3180.95	0	0	0	0	0	0	0	0	0	0	166.706	24251.7	0	0	25489.2	19060.6	0	0	0	0	0
tumor_762	pRCC	0	0	487.154	0	0	0	0	0	0	0	0	0	0	0	7092.16	0	0	19670.1	7302.28	0	0	0	0	0
tumor_763	pRCC	0	0	3946.02	0	0	0	0	0	0	0	0	0	0	0	70958.8	0	0	25184.9	5419.63	640.869	0	0	0	0
tumor_764	pRCC	0	0	0	0	7628.81	0	0	0	0	0	0	0	0	0	30743.8	0	0	8643.5	23496.2	0	0	0	0	0
tumor_765	pRCC	419.153	0	919.258	0	2118.67	0	0	190.277	0	0	0	800.118	0	0	36786.4	0	0	14515.3	17266.4	14901.4	0	0	0	0
tumor_766	pRCC	0	0	0	0	0	0	0	0	0	0	0	553.362	0	0	19385.8	0	0	17166.5	7980.03	21395.5	736.856	0	0	0
tumor_767	pRCC	0	0	0	0	0	0	0	0	0	0	0	0	0	0	44613.4	0	0	1244.1	20568.8	0	0	0	0	0
tumor_768	pRCC	0	0	0	0	581.438	0	0	0	0	0	0	0	0	0	163.669	0	0	11511.1	13600.5	0	0	0	0	0
tumor_769	pRCC	6285.49	0	0	0	19140.9	0	0	0	0	0	0	0	0	0	14062.3	0	0	7846.95	43606.8	0	0	688.343	0	0
tumor_770	pRCC	0	0	0	0	4449.66	0	0	0	0	0	0	0	0	0	27706.9	0	0	5309.15	23006.6	14708.5	0	0	0	0
tumor_771	pRCC	0	0	170.058	0	0	0	0	0	0	0	0	0	0	0	17367.1	0	0	13734.3	6882.49	15248.9	0	0	0	0
tumor_772	pRCC	1739.87	0	0	0	17594.5	0	0	0	0	0	0	0	0	0	16752	0	0	10505.9	38727.3	157.847	0	0	0	0
tumor_773	pRCC	0	0	2175.39	0	0	0	0	865.317	0	0	0	1896.23	0	640.919	21600.5	1005.04	0	17563.8	0	6972.04	0	0	0	0
tumor_774	pRCC	2307.95	0	1703.61	0	0	0	0	0	0	0	0	1442.61	0	0	17682.4	0	0	14550.5	2686.7	3472.2	0	0	0	0
tumor_775	pRCC	76.8172	0	1848.11	0	0	0	0	820.604	0	0	0	2143.43	0	162.445	16981.7	511.627	0	25022.2	0	6760.46	0	0	0	0
tumor_776	pRCC	0	0	986.725	0	2114.05	0	0	0	0	0	0	1198.31	0	0	14203.7	0	0	21200.1	11550.2	8981.49	0	0	0	0
tumor_777	pRCC	0	0	380.744	0	0	0	0	0	0	0	0	0	0	0	11262.7	0	0	23200.5	3284.3	0	0	0	0	0
tumor_778	pRCC	0	0	0	0	2981.86	0	0	0	0	0	0	0	0	0	24168	0	0	15191.6	18001.1	20239.1	0	0	0	0
tumor_779	pRCC	0	0	524.767	0	0	0	0	0	0	0	0	400.51	0	0	23814.2	351.671	0	22139.8	0	1035.12	0	0	0	0
tumor_780	pRCC	0	0	622.94	0	0	0	0	0	0	0	0	0	0	0	36739.2	0	0	15385.4	3333.73	1335.62	0	0	0	0
tumor_781	pRCC	0	0	310.43	0	0	0	0	0	0	0	0	342.283	0	239.586	16958.2	0	0	23905.9	0	9383.4	0	0	0	0
tumor_782	pRCC	287.493	0	3120.53	0	6193.73	0	0	1820.2	0	0	0	5588.01	0	541.833	21059.1	1594.53	0	22797.3	19261.7	15245.6	0	0	0	0

## Sheet: HMDB Annotation
Table S5: Annotation of the prognosis metabolites based on HMDB database . Mass, HMDB ID, Name, Formular, Adduct and Δppm are listed in the table.
Mass	HMDB ID	Name	Formula	Adduct	delta(ppm)
152.002	HMDB0060179	3-Sulfinato-L-alaninate	C3H7NO4S	M-H	1
152.002	HMDB0000996	3-Sulfinoalanine	C3H7NO4S	M-H	1
176.936	HMDB0000250	Pyrophosphate	H4O7P2	M-H	0
176.936	HMDB0001494	Acetylphosphate	C2H5O5P	M+K-2H	1
176.936	HMDB0004110	Phosphonoacetate	C2H5O5P	M+K-2H	1
211.001	HMDB0001489	Ribose 1-phosphate	C5H11O8P	M-H2O-H	3
211.001	HMDB0001548	D-Ribose 5-phosphate	C5H11O8P	M-H2O-H	3
211.001	HMDB0000618	D-Ribulose 5-phosphate	C5H11O8P	M-H2O-H	3
211.001	HMDB0000868	Xylulose 5-phosphate	C5H11O8P	M-H2O-H	3
211.001	HMDB0006534	D-Xylulose 1-phosphate	C5H11O8P	M-H2O-H	3
211.001	HMDB0011734	D-Arabinose 5-phosphate	C5H11O8P	M-H2O-H	3
211.001	HMDB0012195	Beta-L-arabinose 1-phosphate	C5H11O8P	M-H2O-H	3
214.048	HMDB0059660	sn-glycero-3-Phosphoethanolamine	C5H14NO6P	M-H	1
214.048	HMDB0000114	Glycerylphosphorylethanolamine	C5H14NO6P	M-H	1
214.048	HMDB0030091	beta-D-Glucosamine	C6H13NO5	M+Cl	2
214.048	HMDB0001514	Glucosamine	C6H13NO5	M+Cl	2
214.048	HMDB0002030	Fructosamine	C6H13NO5	M+Cl	2
283.264	HMDB0000827	Stearic acid	C18H36O2	M-H	1
283.264	HMDB0029811	Ethyl hexadecanoate	C18H36O2	M-H	1
283.264	HMDB0031066	16-Methylheptadecanoic acid	C18H36O2	M-H	1
283.264	HMDB0061946	Hexyl dodecanoate	C18H36O2	M-H	1
290.967	HMDB0011688	Ribose 1,5-bisphosphate	C5H12O11P2	M-H2O-H	1
292.879	HMDB0012282	PPPi	H5O10P3	M+Cl	1
292.879	HMDB0003379	Triphosphate	H5O10P3	M+Cl	1
300.049	HMDB0059626	N-acetyl-alpha-D-galactosamine 1-phosphate	C8H16NO9P	M-H	1
300.049	HMDB0062500	N-Acetylmannosamine-6P	C8H16NO9P	M-H	1
300.049	HMDB0001062	N-Acetyl-D-Glucosamine 6-Phosphate	C8H16NO9P	M-H	1
300.049	HMDB0001121	N-Acetyl-D-mannosamine 6-phosphate	C8H16NO9P	M-H	1
300.049	HMDB0001367	N-Acetyl-glucosamine 1-phosphate	C8H16NO9P	M-H	1
300.049	HMDB0002817	N-Acetylglucosamine 6-phosphate	C8H16NO9P	M-H	1
300.049	HMDB0006480	N-Acetyl-D-galactosamine 1-phosphate	C8H16NO9P	M-H	1
300.049	HMDB0032294	N-Gluconyl ethanolamine phosphate	C8H18NO10P	M-H2O-H	1
300.049	HMDB0029234	N-[4'-hydroxy-(E)-cinnamoyl]-L-aspartic acid	C13H13NO6	M+Na-2H	1
304.034	HMDB0011691	Glutathione disulfide	C9H12N3O7P	M-H	0
305.018	HMDB0011640	Uridine 2',3'-cyclic phosphate	C9H11N2O8P	M-H	0
305.018	HMDB0060282	3'-UMP	C9H13N2O9P	M-H2O-H	2
305.018	HMDB0000288	Uridine 5'-monophosphate	C9H13N2O9P	M-H2O-H	2
305.018	HMDB0011641	Uridine 2'-phosphate	C9H13N2O9P	M-H2O-H	2
310.071	HMDB0013129	Glutaconylcarnitine	C12H19NO6	M+K-2H	4
323.029	HMDB0060282	3'-UMP	C9H13N2O9P	M-H	1
323.029	HMDB0000288	Uridine 5'-monophosphate	C9H13N2O9P	M-H	1
323.029	HMDB0001271	Pseudouridine 5'-phosphate	C9H13N2O9P	M-H	1
323.029	HMDB0011641	Uridine 2'-phosphate	C9H13N2O9P	M-H	1
328.045	HMDB0000058	Cyclic AMP	C10H12N5O6P	M-H	0
328.045	HMDB0011616	Adenosine 2',3'-cyclic phosphate	C10H12N5O6P	M-H	0
328.045	HMDB0059594	2-hydroxy-dAMP	C10H14N5O7P	M-H2O-H	2
328.045	HMDB0000045	Adenosine monophosphate	C10H14N5O7P	M-H2O-H	2
328.045	HMDB0001044	2'-Deoxyguanosine 5'-monophosphate	C10H14N5O7P	M-H2O-H	2
328.045	HMDB0003540	3'-AMP	C10H14N5O7P	M-H2O-H	2
328.045	HMDB0011617	Adenosine 2'-phosphate	C10H14N5O7P	M-H2O-H	2
344.04	HMDB0001314	Cyclic GMP	C10H12N5O7P	M-H	1
344.04	HMDB0011629	Guanosine 2',3'-cyclic phosphate	C10H12N5O7P	M-H	1
344.04	HMDB0001397	Guanosine monophosphate	C10H14N5O8P	M-H2O-H	1
344.04	HMDB0011670	8-Oxo-dGMP	C10H14N5O8P	M-H2O-H	1
362.051	HMDB0001397	Guanosine monophosphate	C10H14N5O8P	M-H	0
362.051	HMDB0011670	8-Oxo-dGMP	C10H14N5O8P	M-H	0
362.051	HMDB0062502	NeuNGc	C11H19NO10	M+K-2H	4
362.051	HMDB0000833	N-Glycolylneuraminic acid	C11H19NO10	M+K-2H	4
384.984	HMDB0000295	Uridine 5'-diphosphate	C9H14N2O12P2	M-H2O-H	1
423.994	HMDB0001546	CDP	C9H15N3O11P2	M+Na-2H	2
425.026	HMDB0006953	1-Phosphatidyl-D-myo-inositol	C11H19O13P	M+Cl	0
437.267	HMDB0007850	LysoPA(0:0/18:0)	C21H43O7P	M-H	0
437.267	HMDB0007854	LysoPA(18:0/0:0)	C21H43O7P	M-H	0
437.267	HMDB0092903	DG(8:0/12:0/0:0)	C23H44O5	M+K-2H	1
437.267	HMDB0092904	DG(8:0/0:0/12:0)	C23H44O5	M+K-2H	1
437.267	HMDB0092905	DG(8:0/i-12:0/0:0)	C23H44O5	M+K-2H	1
437.267	HMDB0092906	DG(8:0/0:0/i-12:0)	C23H44O5	M+K-2H	1
437.267	HMDB0092961	DG(10:0/10:0/0:0)	C23H44O5	M+K-2H	1
437.267	HMDB0092962	DG(10:0/0:0/10:0)	C23H44O5	M+K-2H	1
437.267	HMDB0093019	DG(12:0/8:0/0:0)	C23H44O5	M+K-2H	1
437.267	HMDB0093020	DG(12:0/0:0/8:0)	C23H44O5	M+K-2H	1
437.267	HMDB0093021	DG(i-12:0/8:0/0:0)	C23H44O5	M+K-2H	1
437.267	HMDB0093022	DG(i-12:0/0:0/8:0)	C23H44O5	M+K-2H	1
442.017	HMDB0001201	Guanosine diphosphate	C10H15N5O11P2	M-H	1
442.017	HMDB0059648	8-oxo-dGDP	C10H15N5O11P2	M-H	1
448.004	HMDB0000061	Adenosine 3',5'-diphosphate	C10H15N5O10P2	M+Na-2H	1
448.004	HMDB0000960	dGDP	C10H15N5O10P2	M+Na-2H	1
448.004	HMDB0001341	ADP	C10H15N5O10P2	M+Na-2H	1
506.326	HMDB0011482	LysoPE(0:0/20:1(11Z))	C25H50NO7P	M-H	1
506.326	HMDB0011512	LysoPE(20:1(11Z)/0:0)	C25H50NO7P	M-H	1
834.578	HMDB0007954	PC(15:0/22:2(13Z,16Z))	C45H86NO8P	M+Cl	0
834.578	HMDB0008592	PC(22:2(13Z,16Z)/15:0)	C45H86NO8P	M+Cl	0
834.578	HMDB0013439	PC(o-20:0/18:3(6Z,9Z,12Z))	C46H88NO7P	M+K-2H	0
834.578	HMDB0013440	PC(o-20:0/18:3(9Z,12Z,15Z))	C46H88NO7P	M+K-2H	0
834.578	HMDB0008326	PC(20:1(11Z)/P-18:1(11Z))	C46H88NO7P	M+K-2H	0
834.578	HMDB0008327	PC(20:1(11Z)/P-18:1(9Z))	C46H88NO7P	M+K-2H	0
834.578	HMDB0008358	PC(20:2(11Z,14Z)/P-18:0)	C46H88NO7P	M+K-2H	0
834.578	HMDB0008619	PC(22:2(13Z,16Z)/P-16:0)	C46H88NO7P	M+K-2H	0
834.578	HMDB0011225	PC(P-16:0/22:2(13Z,16Z))	C46H88NO7P	M+K-2H	0
834.578	HMDB0011250	PC(P-18:0/20:2(11Z,14Z))	C46H88NO7P	M+K-2H	0
834.578	HMDB0011282	PC(P-18:1(11Z)/20:1(11Z))	C46H88NO7P	M+K-2H	0
834.578	HMDB0011315	PC(P-18:1(9Z)/20:1(11Z))	C46H88NO7P	M+K-2H	0
834.578	HMDB0113878	PE-NMe2(14:1(9Z)/24:1(15Z))	C45H86NO8P	M+Cl	0
834.578	HMDB0113955	PE-NMe2(16:0/22:2(13Z,16Z))	C45H86NO8P	M+Cl	0
834.578	HMDB0113977	PE-NMe2(16:1(9Z)/22:1(13Z))	C45H86NO8P	M+Cl	0
834.578	HMDB0113996	PE-NMe2(18:0/20:2(11Z,14Z))	C45H86NO8P	M+Cl	0
834.578	HMDB0114022	PE-NMe2(18:1(11Z)/20:1(11Z))	C45H86NO8P	M+Cl	0
834.578	HMDB0114049	PE-NMe2(18:1(9Z)/20:1(11Z))	C45H86NO8P	M+Cl	0
834.578	HMDB0114077	PE-NMe2(18:2(9Z,12Z)/20:0)	C45H86NO8P	M+Cl	0
834.578	HMDB0114189	PE-NMe2(20:0/18:2(9Z,12Z))	C45H86NO8P	M+Cl	0
834.578	HMDB0114216	PE-NMe2(20:1(11Z)/18:1(11Z))	C45H86NO8P	M+Cl	0
834.578	HMDB0114217	PE-NMe2(20:1(11Z)/18:1(9Z))	C45H86NO8P	M+Cl	0
834.578	HMDB0114244	PE-NMe2(20:2(11Z,14Z)/18:0)	C45H86NO8P	M+Cl	0
834.578	HMDB0114441	PE-NMe2(22:1(13Z)/16:1(9Z))	C45H86NO8P	M+Cl	0
834.578	HMDB0114469	PE-NMe2(22:2(13Z,16Z)/16:0)	C45H86NO8P	M+Cl	0
834.578	HMDB0114632	PE-NMe2(24:1(15Z)/14:1(9Z))	C45H86NO8P	M+Cl	0
834.578	HMDB0008981	PE(16:1(9Z)/24:1(15Z))	C45H86NO8P	M+Cl	0
834.578	HMDB0009008	PE(18:0/22:2(13Z,16Z))	C45H86NO8P	M+Cl	0
834.578	HMDB0009040	PE(18:1(11Z)/22:1(13Z))	C45H86NO8P	M+Cl	0
834.578	HMDB0009073	PE(18:1(9Z)/22:1(13Z))	C45H86NO8P	M+Cl	0
834.578	HMDB0009105	PE(18:2(9Z,12Z)/22:0)	C45H86NO8P	M+Cl	0
834.578	HMDB0009231	PE(20:0/20:2(11Z,14Z))	C45H86NO8P	M+Cl	0
834.578	HMDB0009263	PE(20:1(11Z)/20:1(11Z))	C45H86NO8P	M+Cl	0
834.578	HMDB0009295	PE(20:2(11Z,14Z)/20:0)	C45H86NO8P	M+Cl	0
834.578	HMDB0009489	PE(22:0/18:2(9Z,12Z))	C45H86NO8P	M+Cl	0
834.578	HMDB0009520	PE(22:1(13Z)/18:1(11Z))	C45H86NO8P	M+Cl	0
834.578	HMDB0009521	PE(22:1(13Z)/18:1(9Z))	C45H86NO8P	M+Cl	0
834.578	HMDB0009552	PE(22:2(13Z,16Z)/18:0)	C45H86NO8P	M+Cl	0
834.578	HMDB0009749	PE(24:1(15Z)/16:1(9Z))	C45H86NO8P	M+Cl	0
862.61	HMDB0113984	PE-NMe2(16:1(9Z)/24:1(15Z))	C47H90NO8P	M+Cl	0
862.61	HMDB0114004	PE-NMe2(18:0/22:2(13Z,16Z))	C47H90NO8P	M+Cl	0
862.61	HMDB0114030	PE-NMe2(18:1(11Z)/22:1(13Z))	C47H90NO8P	M+Cl	0
862.61	HMDB0114057	PE-NMe2(18:1(9Z)/22:1(13Z))	C47H90NO8P	M+Cl	0
862.61	HMDB0114085	PE-NMe2(18:2(9Z,12Z)/22:0)	C47H90NO8P	M+Cl	0
862.61	HMDB0114195	PE-NMe2(20:0/20:2(11Z,14Z))	C47H90NO8P	M+Cl	0
862.61	HMDB0114223	PE-NMe2(20:1(11Z)/20:1(11Z))	C47H90NO8P	M+Cl	0
862.61	HMDB0114251	PE-NMe2(20:2(11Z,14Z)/20:0)	C47H90NO8P	M+Cl	0
862.61	HMDB0114418	PE-NMe2(22:0/18:2(9Z,12Z))	C47H90NO8P	M+Cl	0
862.61	HMDB0114443	PE-NMe2(22:1(13Z)/18:1(11Z))	C47H90NO8P	M+Cl	0
862.61	HMDB0114444	PE-NMe2(22:1(13Z)/18:1(9Z))	C47H90NO8P	M+Cl	0
862.61	HMDB0114471	PE-NMe2(22:2(13Z,16Z)/18:0)	C47H90NO8P	M+Cl	0
862.61	HMDB0114635	PE-NMe2(24:1(15Z)/16:1(9Z))	C47H90NO8P	M+Cl	0
862.61	HMDB0009047	PE(18:1(11Z)/24:1(15Z))	C47H90NO8P	M+Cl	0
862.61	HMDB0009080	PE(18:1(9Z)/24:1(15Z))	C47H90NO8P	M+Cl	0
862.61	HMDB0009112	PE(18:2(9Z,12Z)/24:0)	C47H90NO8P	M+Cl	0
862.61	HMDB0009239	PE(20:0/22:2(13Z,16Z))	C47H90NO8P	M+Cl	0
862.61	HMDB0009271	PE(20:1(11Z)/22:1(13Z))	C47H90NO8P	M+Cl	0
862.61	HMDB0009303	PE(20:2(11Z,14Z)/22:0)	C47H90NO8P	M+Cl	0
862.61	HMDB0009495	PE(22:0/20:2(11Z,14Z))	C47H90NO8P	M+Cl	0
862.61	HMDB0009527	PE(22:1(13Z)/20:1(11Z))	C47H90NO8P	M+Cl	0
862.61	HMDB0009559	PE(22:2(13Z,16Z)/20:0)	C47H90NO8P	M+Cl	0
862.61	HMDB0009720	PE(24:0/18:2(9Z,12Z))	C47H90NO8P	M+Cl	0
862.61	HMDB0009751	PE(24:1(15Z)/18:1(11Z))	C47H90NO8P	M+Cl	0
862.61	HMDB0009752	PE(24:1(15Z)/18:1(9Z))	C47H90NO8P	M+Cl	0
862.61	HMDB0013445	PC(o-22:0/18:3(6Z,9Z,12Z))	C48H92NO7P	M+K-2H	1
862.61	HMDB0013446	PC(o-22:0/18:3(9Z,12Z,15Z))	C48H92NO7P	M+K-2H	1
862.61	HMDB0008588	PC(22:1(13Z)/P-18:1(11Z))	C48H92NO7P	M+K-2H	1
862.61	HMDB0008589	PC(22:1(13Z)/P-18:1(9Z))	C48H92NO7P	M+K-2H	1
862.61	HMDB0008620	PC(22:2(13Z,16Z)/P-18:0)	C48H92NO7P	M+K-2H	1
862.61	HMDB0011258	PC(P-18:0/22:2(13Z,16Z))	C48H92NO7P	M+K-2H	1
862.61	HMDB0011290	PC(P-18:1(11Z)/22:1(13Z))	C48H92NO7P	M+K-2H	1
862.61	HMDB0011323	PC(P-18:1(9Z)/22:1(13Z))	C48H92NO7P	M+K-2H	1
